# Supplementary material for: Impact of COVID-19 on emergency medical services utilization and severity in the U.S. Upper Midwest
Source: PLoS One. 2024 Oct 1;19(10):e0299608. doi: 10.1371/journal.pone.0299608 (PMC11444382; doi:10.1371/journal.pone.0299608)
Supplement: S1 File — (XLSX) [file pone.0299608.s002.xlsx]

## Sheet: COVID_Project_Output
obsnumber	year	Prim_imp_cat	priority_cat	severity	age_cat	sex	outcome2	rural_urban	state	yearmon	quarter	pre_post	majortrauma	overdoseintox	primimpcat_medical	primimpcat_trauma	primimpcat_behavioral	severity1	severity2	severity3	severity4	severity5	age_adult	age_pediatric	age_unknown	sex_Female	sex_Male	sex_Unknown	mva
1	1. Pre 2020	Cardiac	Ground 911 Scene	3	18+	Female	Transported	Urban	MN	2015-01	1	1. Pre	0	0	1	0	0	0	0	1	0	0	1	0	0	1	0	0	0
2	1. Pre 2020	Medical	Ground 911 Scene	3	18+	Female	Transported	Urban	MN	2015-01	1	1. Pre	0	0	1	0	0	0	0	1	0	0	1	0	0	1	0	0	0
3	1. Pre 2020	Behavioral	Ground 911 Scene	3	18+	Male	Transported	Urban	MN	2015-01	1	1. Pre	0	1	0	0	1	0	0	1	0	0	1	0	0	0	1	0	0
4	1. Pre 2020	Medical	Ground 911 Scene	3	<18	Female	Transported	Urban	WI	2015-01	1	1. Pre	0	0	1	0	0	0	0	1	0	0	0	1	0	1	0	0	0
5	1. Pre 2020	Medical	Ground 911 Scene	4	18+	Male	Transported	Urban	MN	2015-01	1	1. Pre	0	0	1	0	0	0	0	0	1	0	1	0	0	0	1	0	0
6	1. Pre 2020	Trauma	Ground 911 Scene	3	18+	Male	Transported	Urban	MN	2015-01	1	1. Pre	0	0	0	1	0	0	0	1	0	0	1	0	0	0	1	0	0
7	1. Pre 2020	Behavioral	Ground 911 Scene	3	18+	Male	Transported	Urban	MN	2015-01	1	1. Pre	0	1	0	0	1	0	0	1	0	0	1	0	0	0	1	0	0
8	1. Pre 2020	Medical	Ground 911 Scene	3	18+	Female	Transported	Urban	WI	2015-01	1	1. Pre	0	0	1	0	0	0	0	1	0	0	1	0	0	1	0	0	0
9	1. Pre 2020	Behavioral	Ground 911 Scene	3	18+	Male	Transported	Rural	MN	2015-01	1	1. Pre	0	1	0	0	1	0	0	1	0	0	1	0	0	0	1	0	0
10	1. Pre 2020	Behavioral	Ground 911 Scene	3	18+	Male	Transported	Urban	MN	2015-01	1	1. Pre	0	1	0	0	1	0	0	1	0	0	1	0	0	0	1	0	0
11	1. Pre 2020	Trauma	Ground 911 Scene	3	18+	Male	Transported	Rural	MN	2015-01	1	1. Pre	0	0	0	1	0	0	0	1	0	0	1	0	0	0	1	0	0
12	1. Pre 2020	Trauma	Ground 911 Scene	3	18+	Male	Transported	Urban	MN	2015-01	1	1. Pre	0	0	0	1	0	0	0	1	0	0	1	0	0	0	1	0	0
13	1. Pre 2020	Medical	Ground 911 Scene	3	18+	Female	Transported	Rural	MN	2015-01	1	1. Pre	0	0	1	0	0	0	0	1	0	0	1	0	0	1	0	0	0
14	1. Pre 2020	Medical	Ground 911 Scene	3	18+	Male	Transported	Urban	MN	2015-01	1	1. Pre	0	0	1	0	0	0	0	1	0	0	1	0	0	0	1	0	0
15	1. Pre 2020	Medical	Ground 911 Scene	3	18+	Male	Transported	Urban	MN	2015-01	1	1. Pre	0	0	1	0	0	0	0	1	0	0	1	0	0	0	1	0	0
16	1. Pre 2020	Behavioral	Ground 911 Scene	3	18+	Female	Transported	Urban	MN	2015-01	1	1. Pre	0	1	0	0	1	0	0	1	0	0	1	0	0	1	0	0	0
17	1. Pre 2020	Respiratory	Ground 911 Scene	3	18+	Female	Transported	Urban	MN	2015-01	1	1. Pre	0	0	1	0	0	0	0	1	0	0	1	0	0	1	0	0	0
18	1. Pre 2020	Medical	Ground 911 Scene	3	<18	Male	Transported	Urban	MN	2015-01	1	1. Pre	0	0	1	0	0	0	0	1	0	0	0	1	0	0	1	0	0
19	1. Pre 2020	Respiratory	Ground 911 Scene	3	18+	Male	Transported	Urban	MN	2015-01	1	1. Pre	0	0	1	0	0	0	0	1	0	0	1	0	0	0	1	0	0
20	1. Pre 2020	Trauma	Ground 911 Scene	3	18+	Female	Transported	Urban	MN	2015-01	1	1. Pre	0	0	0	1	0	0	0	1	0	0	1	0	0	1	0	0	0
21	1. Pre 2020	Cardiac	Ground 911 Scene	3	18+	Female	Transported	Urban	MN	2015-01	1	1. Pre	0	0	1	0	0	0	0	1	0	0	1	0	0	1	0	0	0
22	1. Pre 2020	Medical	Ground 911 Scene	3	18+	Male	Transported	Rural	MN	2015-01	1	1. Pre	0	0	1	0	0	0	0	1	0	0	1	0	0	0	1	0	0
23	1. Pre 2020	Medical	Ground 911 Scene	3	18+	Female	Transported	Urban	MN	2015-01	1	1. Pre	0	0	1	0	0	0	0	1	0	0	1	0	0	1	0	0	0
24	1. Pre 2020	Medical	Ground 911 Scene	3	18+	Male	Transported	Urban	MN	2015-01	1	1. Pre	0	0	1	0	0	0	0	1	0	0	1	0	0	0	1	0	0
25	1. Pre 2020		Ground 911 Scene	1	18+	Male	No Transport	Rural	MN	2015-01	1	1. Pre	0	0	0	0	0	1	0	0	0	0	1	0	0	0	1	0	0
26	1. Pre 2020	Medical	Ground 911 Scene	3	18+	Female	Transported	Urban	MN	2015-01	1	1. Pre	0	0	1	0	0	0	0	1	0	0	1	0	0	1	0	0	0
27	1. Pre 2020	Trauma	Ground 911 Scene	3	18+	Female	Transported	Rural	MN	2015-01	1	1. Pre	0	0	0	1	0	0	0	1	0	0	1	0	0	1	0	0	0
28	1. Pre 2020	Medical	Ground 911 Scene	3	18+	Female	Transported	Urban	MN	2015-01	1	1. Pre	0	0	1	0	0	0	0	1	0	0	1	0	0	1	0	0	0
29	1. Pre 2020	Trauma	Ground 911 Scene	3	18+	Male	Transported	Urban	WI	2015-01	1	1. Pre	0	0	0	1	0	0	0	1	0	0	1	0	0	0	1	0	0
30	1. Pre 2020	Cardiac	Ground 911 Scene	3	18+	Male	Transported	Urban	MN	2015-01	1	1. Pre	0	0	1	0	0	0	0	1	0	0	1	0	0	0	1	0	0
31	1. Pre 2020	Trauma	Ground 911 Scene	3	18+	Male	Transported	Urban	MN	2015-01	1	1. Pre	0	0	0	1	0	0	0	1	0	0	1	0	0	0	1	0	0
32	1. Pre 2020	Trauma	Ground 911 Scene	3	18+	Male	Transported	Urban	MN	2015-01	1	1. Pre	0	0	0	1	0	0	0	1	0	0	1	0	0	0	1	0	0
33	1. Pre 2020	Respiratory	Ground 911 Scene	3	18+	Female	Transported	Urban	MN	2015-01	1	1. Pre	0	0	1	0	0	0	0	1	0	0	1	0	0	1	0	0	0
34	1. Pre 2020	Medical	Ground 911 Scene	1	18+	Female	No Transport	Urban	MN	2015-01	1	1. Pre	0	0	1	0	0	1	0	0	0	0	1	0	0	1	0	0	0
35	1. Pre 2020	Respiratory	Ground 911 Scene	3	18+	Female	Transported	Rural	MN	2015-01	1	1. Pre	0	0	1	0	0	0	0	1	0	0	1	0	0	1	0	0	0
36	1. Pre 2020	Medical	Ground 911 Scene	3	18+	Male	Transported	Urban	WI	2015-01	1	1. Pre	0	0	1	0	0	0	0	1	0	0	1	0	0	0	1	0	0
37	1. Pre 2020	Medical	Ground 911 Scene	3	18+	Male	Transported	Urban	MN	2015-01	1	1. Pre	0	0	1	0	0	0	0	1	0	0	1	0	0	0	1	0	0
38	1. Pre 2020	Environmental	Ground 911 Scene	1	18+	Male	No Transport	Urban	MN	2015-01	1	1. Pre	0	0	1	0	0	1	0	0	0	0	1	0	0	0	1	0	0
39	1. Pre 2020	Medical	Ground 911 Scene	3	18+	Female	Transported	Urban	MN	2015-01	1	1. Pre	0	0	1	0	0	0	0	1	0	0	1	0	0	1	0	0	0
40	1. Pre 2020	Trauma	Ground 911 Scene	3	18+	Female	Transported	Urban	MN	2015-01	1	1. Pre	0	0	0	1	0	0	0	1	0	0	1	0	0	1	0	0	0
41	1. Pre 2020	Medical	Ground 911 Scene	3	18+	Male	Transported	Urban	MN	2015-01	1	1. Pre	0	0	1	0	0	0	0	1	0	0	1	0	0	0	1	0	0
42	1. Pre 2020	Cardiac	Ground 911 Scene	5	18+	Male	Scene Death	Urban	MN	2015-01	1	1. Pre	0	0	1	0	0	0	0	0	0	1	1	0	0	0	1	0	0
43	1. Pre 2020	Medical	Ground 911 Scene	3	18+	Female	Transported	Urban	MN	2015-01	1	1. Pre	0	0	1	0	0	0	0	1	0	0	1	0	0	1	0	0	0
44	1. Pre 2020	Trauma	Ground 911 Scene	3	18+	Female	Transported	Urban	MN	2015-01	1	1. Pre	0	0	0	1	0	0	0	1	0	0	1	0	0	1	0	0	0
45	1. Pre 2020	Trauma	Ground 911 Scene	3	18+	Female	Transported	Rural	MN	2015-01	1	1. Pre	0	0	0	1	0	0	0	1	0	0	1	0	0	1	0	0	0
46	1. Pre 2020	Medical	Ground 911 Scene	3	18+	Male	Transported	Urban	MN	2015-01	1	1. Pre	0	0	1	0	0	0	0	1	0	0	1	0	0	0	1	0	0
47	1. Pre 2020	Medical	Ground 911 Scene	1	18+	Female	No Transport	Urban	WI	2015-01	1	1. Pre	0	0	1	0	0	1	0	0	0	0	1	0	0	1	0	0	0
48	1. Pre 2020	Trauma	Ground 911 Scene	1	<18	Male	No Transport	Urban	WI	2015-01	1	1. Pre	0	0	0	1	0	1	0	0	0	0	0	1	0	0	1	0	0
49	1. Pre 2020	Medical	Ground 911 Scene	3	18+	Female	Transported	Urban	MN	2015-01	1	1. Pre	0	0	1	0	0	0	0	1	0	0	1	0	0	1	0	0	0
50	1. Pre 2020	Medical	Ground 911 Scene	3	18+	Male	Transported	Rural	MN	2015-01	1	1. Pre	0	0	1	0	0	0	0	1	0	0	1	0	0	0	1	0	0
51	1. Pre 2020	Medical	Ground 911 Scene	3	18+	Female	Transported	Urban	MN	2015-01	1	1. Pre	0	0	1	0	0	0	0	1	0	0	1	0	0	1	0	0	0
52	1. Pre 2020	Medical	Ground 911 Scene	3	18+	Female	Transported	Rural	MN	2015-01	1	1. Pre	0	0	1	0	0	0	0	1	0	0	1	0	0	1	0	0	0
53	1. Pre 2020	Respiratory	Ground 911 Scene	3	18+	Female	Transported	Urban	MN	2015-01	1	1. Pre	0	0	1	0	0	0	0	1	0	0	1	0	0	1	0	0	0
54	1. Pre 2020	Trauma	Ground 911 Scene	3	18+	Female	Transported	Urban	MN	2015-01	1	1. Pre	0	0	0	1	0	0	0	1	0	0	1	0	0	1	0	0	0
55	1. Pre 2020	Medical	Ground 911 Scene	3	18+	Female	Transported	Urban	MN	2015-01	1	1. Pre	0	0	1	0	0	0	0	1	0	0	1	0	0	1	0	0	0
56	1. Pre 2020	Medical	Ground 911 Scene	3	18+	Female	Transported	Urban	WI	2015-01	1	1. Pre	0	0	1	0	0	0	0	1	0	0	1	0	0	1	0	0	0
57	1. Pre 2020	Cardiac	Ground 911 Scene	3	18+	Male	Transported	Urban	MN	2015-01	1	1. Pre	0	0	1	0	0	0	0	1	0	0	1	0	0	0	1	0	1
58	1. Pre 2020	Trauma	Ground 911 Scene	3	18+	Female	Transported	Urban	MN	2015-01	1	1. Pre	0	0	0	1	0	0	0	1	0	0	1	0	0	1	0	0	1
59	1. Pre 2020	Trauma	Ground 911 Scene	3	18+	Female	Transported	Urban	MN	2015-01	1	1. Pre	0	0	0	1	0	0	0	1	0	0	1	0	0	1	0	0	1
60	1. Pre 2020	Medical	Ground 911 Scene	3	18+	Male	Transported	Urban	MN	2015-01	1	1. Pre	0	0	1	0	0	0	0	1	0	0	1	0	0	0	1	0	0
61	1. Pre 2020	Medical	Ground 911 Scene	3	18+	Female	Transported	Urban	MN	2015-01	1	1. Pre	0	0	1	0	0	0	0	1	0	0	1	0	0	1	0	0	0
62	1. Pre 2020	Medical	Ground 911 Scene	3	18+	Male	Transported	Rural	MN	2015-01	1	1. Pre	0	0	1	0	0	0	0	1	0	0	1	0	0	0	1	0	0
63	1. Pre 2020	Medical	Ground 911 Scene	3	18+	Female	Transported	Urban	MN	2015-01	1	1. Pre	0	0	1	0	0	0	0	1	0	0	1	0	0	1	0	0	0
64	1. Pre 2020	Trauma	Ground 911 Scene	3	18+	Female	Transported	Urban	MN	2015-01	1	1. Pre	0	0	0	1	0	0	0	1	0	0	1	0	0	1	0	0	1
65	1. Pre 2020	Medical	Ground 911 Scene	3	18+	Female	Transported	Urban	WI	2015-01	1	1. Pre	0	0	1	0	0	0	0	1	0	0	1	0	0	1	0	0	0
66	1. Pre 2020		Ground 911 Scene	1	18+	Female	No Transport	Urban	MN	2015-01	1	1. Pre	0	0	0	0	0	1	0	0	0	0	1	0	0	1	0	0	0
67	1. Pre 2020	Medical	Ground 911 Scene	3	18+	Female	Transported	Urban	WI	2015-01	1	1. Pre	0	0	1	0	0	0	0	1	0	0	1	0	0	1	0	0	0
68	1. Pre 2020	Medical	Ground 911 Scene	3	18+	Male	Transported	Urban	WI	2015-01	1	1. Pre	0	0	1	0	0	0	0	1	0	0	1	0	0	0	1	0	0
69	1. Pre 2020	Respiratory	Ground 911 Scene	3	18+	Male	Transported	Urban	MN	2015-01	1	1. Pre	0	0	1	0	0	0	0	1	0	0	1	0	0	0	1	0	0
70	1. Pre 2020	Medical	Ground 911 Scene	3	18+	Male	Transported	Urban	MN	2015-01	1	1. Pre	0	0	1	0	0	0	0	1	0	0	1	0	0	0	1	0	0
71	1. Pre 2020	Trauma	Ground 911 Scene	3	<18	Male	Transported	Urban	MN	2015-01	1	1. Pre	0	0	0	1	0	0	0	1	0	0	0	1	0	0	1	0	1
72	1. Pre 2020	Medical	Ground 911 Scene	3	18+	Female	Transported	Urban	MN	2015-01	1	1. Pre	0	0	1	0	0	0	0	1	0	0	1	0	0	1	0	0	0
73	1. Pre 2020	Respiratory	Ground 911 Scene	3	18+	Female	Transported	Urban	MN	2015-01	1	1. Pre	0	0	1	0	0	0	0	1	0	0	1	0	0	1	0	0	0
74	1. Pre 2020	Medical	Ground 911 Scene	3	18+	Female	Transported	Urban	MN	2015-01	1	1. Pre	0	0	1	0	0	0	0	1	0	0	1	0	0	1	0	0	0
75	1. Pre 2020		Ground 911 Scene	1	18+	Male	No Transport	Urban	MN	2015-01	1	1. Pre	0	0	0	0	0	1	0	0	0	0	1	0	0	0	1	0	0
76	1. Pre 2020	Medical	Ground 911 Scene	3	18+	Female	Transported	Urban	MN	2015-01	1	1. Pre	0	0	1	0	0	0	0	1	0	0	1	0	0	1	0	0	0
77	1. Pre 2020	Behavioral	Ground 911 Scene	3	18+	Male	Transported	Urban	MN	2015-01	1	1. Pre	0	1	0	0	1	0	0	1	0	0	1	0	0	0	1	0	0
78	1. Pre 2020	Medical	Ground 911 Scene	3	18+	Female	Transported	Rural	MN	2015-01	1	1. Pre	0	0	1	0	0	0	0	1	0	0	1	0	0	1	0	0	0
79	1. Pre 2020	Trauma	Ground 911 Scene	3	18+	Female	Transported	Urban	MN	2015-01	1	1. Pre	0	0	0	1	0	0	0	1	0	0	1	0	0	1	0	0	0
80	1. Pre 2020	Medical	Ground 911 Scene	3	18+	Male	Transported	Urban	MN	2015-01	1	1. Pre	0	0	1	0	0	0	0	1	0	0	1	0	0	0	1	0	0
81	1. Pre 2020	Medical	Ground 911 Scene	3	18+	Female	Transported	Urban	MN	2015-01	1	1. Pre	0	0	1	0	0	0	0	1	0	0	1	0	0	1	0	0	0
82	1. Pre 2020	Trauma	Ground 911 Scene	3	18+	Male	Transported	Urban	MN	2015-01	1	1. Pre	0	0	0	1	0	0	0	1	0	0	1	0	0	0	1	0	0
83	1. Pre 2020	Behavioral	Ground 911 Scene	3	18+	Male	Transported	Urban	WI	2015-01	1	1. Pre	0	0	0	0	1	0	0	1	0	0	1	0	0	0	1	0	0
84	1. Pre 2020	Trauma	Ground 911 Scene	3	<18	Female	Transported	Urban	WI	2015-01	1	1. Pre	0	0	0	1	0	0	0	1	0	0	0	1	0	1	0	0	0
85	1. Pre 2020	Medical	Ground 911 Scene	3	18+	Female	Transported	Urban	MN	2015-01	1	1. Pre	0	0	1	0	0	0	0	1	0	0	1	0	0	1	0	0	0
86	1. Pre 2020	Behavioral	Ground 911 Scene	3	18+	Female	Transported	Urban	MN	2015-01	1	1. Pre	0	0	0	0	1	0	0	1	0	0	1	0	0	1	0	0	0
87	1. Pre 2020	Medical	Ground 911 Scene	3	18+	Male	Transported	Urban	MN	2015-01	1	1. Pre	0	0	1	0	0	0	0	1	0	0	1	0	0	0	1	0	0
88	1. Pre 2020	Medical	Ground 911 Scene	3	18+	Male	Transported	Rural	MN	2015-01	1	1. Pre	0	0	1	0	0	0	0	1	0	0	1	0	0	0	1	0	0
89	1. Pre 2020	Cardiac	Ground 911 Scene	3	18+	Female	Transported	Urban	MN	2015-01	1	1. Pre	0	0	1	0	0	0	0	1	0	0	1	0	0	1	0	0	0
90	1. Pre 2020	Medical	Ground 911 Scene	3	18+	Female	Transported	Urban	MN	2015-01	1	1. Pre	0	0	1	0	0	0	0	1	0	0	1	0	0	1	0	0	0
91	1. Pre 2020	Behavioral	Ground 911 Scene	3	18+	Female	Transported	Rural	MN	2015-01	1	1. Pre	0	0	0	0	1	0	0	1	0	0	1	0	0	1	0	0	0
92	1. Pre 2020	Respiratory	Ground 911 Scene	3	18+	Female	Transported	Urban	WI	2015-01	1	1. Pre	0	0	1	0	0	0	0	1	0	0	1	0	0	1	0	0	0
93	1. Pre 2020	Behavioral	Ground 911 Scene	3	18+	Female	Transported	Urban	MN	2015-01	1	1. Pre	0	0	0	0	1	0	0	1	0	0	1	0	0	1	0	0	0
94	1. Pre 2020	Behavioral	Ground 911 Scene	3	18+	Male	Transported	Rural	MN	2015-01	1	1. Pre	0	0	0	0	1	0	0	1	0	0	1	0	0	0	1	0	0
95	1. Pre 2020	Respiratory	Ground 911 Scene	3	18+	Male	Transported	Urban	MN	2015-01	1	1. Pre	0	0	1	0	0	0	0	1	0	0	1	0	0	0	1	0	0
96	1. Pre 2020	Medical	Ground 911 Scene	3	18+	Male	Transported	Urban	MN	2015-01	1	1. Pre	0	0	1	0	0	0	0	1	0	0	1	0	0	0	1	0	0
97	1. Pre 2020	Respiratory	Ground 911 Scene	3	<18	Female	Transported	Urban	MN	2015-01	1	1. Pre	0	0	1	0	0	0	0	1	0	0	0	1	0	1	0	0	0
98	1. Pre 2020	Medical	Ground 911 Scene	3	18+	Male	Transported	Urban	MN	2015-01	1	1. Pre	0	0	1	0	0	0	0	1	0	0	1	0	0	0	1	0	0
99	1. Pre 2020	Behavioral	Ground 911 Scene	3	18+	Female	Transported	Rural	WI	2015-01	1	1. Pre	0	0	0	0	1	0	0	1	0	0	1	0	0	1	0	0	0
100	1. Pre 2020	Respiratory	Ground 911 Scene	3	18+	Male	Transported	Urban	MN	2015-01	1	1. Pre	0	0	1	0	0	0	0	1	0	0	1	0	0	0	1	0	0
101	1. Pre 2020	Medical	Ground 911 Scene	3	18+	Female	Transported	Urban	MN	2015-01	1	1. Pre	0	0	1	0	0	0	0	1	0	0	1	0	0	1	0	0	0
102	1. Pre 2020	Medical	Ground 911 Scene	3	18+	Male	Transported	Urban	MN	2015-01	1	1. Pre	0	0	1	0	0	0	0	1	0	0	1	0	0	0	1	0	0
103	1. Pre 2020	Respiratory	Ground 911 Scene	3	<18	Female	Transported	Urban	MN	2015-01	1	1. Pre	0	0	1	0	0	0	0	1	0	0	0	1	0	1	0	0	0
104	1. Pre 2020	Medical	Ground 911 Scene	3	18+	Male	Transported	Rural	MN	2015-01	1	1. Pre	0	0	1	0	0	0	0	1	0	0	1	0	0	0	1	0	0
105	1. Pre 2020	Medical	Ground 911 Scene	3	18+	Female	Transported	Urban	MN	2015-01	1	1. Pre	0	0	1	0	0	0	0	1	0	0	1	0	0	1	0	0	0
106	1. Pre 2020	Medical	Ground 911 Scene	3	<18	Male	Transported	Urban	MN	2015-01	1	1. Pre	0	0	1	0	0	0	0	1	0	0	0	1	0	0	1	0	0
107	1. Pre 2020	Trauma	Ground 911 Scene	3	18+	Female	Transported	Urban	WI	2015-01	1	1. Pre	0	0	0	1	0	0	0	1	0	0	1	0	0	1	0	0	0
108	1. Pre 2020	Medical	Ground 911 Scene	3	18+	Female	Transported	Urban	MN	2015-01	1	1. Pre	0	0	1	0	0	0	0	1	0	0	1	0	0	1	0	0	0
109	1. Pre 2020	Medical	Ground 911 Scene	3	18+	Male	Transported	Urban	MN	2015-01	1	1. Pre	0	0	1	0	0	0	0	1	0	0	1	0	0	0	1	0	0
110	1. Pre 2020	Medical	Ground 911 Scene	3	18+	Female	Transported	Urban	WI	2015-01	1	1. Pre	0	0	1	0	0	0	0	1	0	0	1	0	0	1	0	0	0
111	1. Pre 2020	Medical	Ground 911 Scene	3	18+	Female	Transported	Urban	MN	2015-01	1	1. Pre	0	0	1	0	0	0	0	1	0	0	1	0	0	1	0	0	0
112	1. Pre 2020	Trauma	Ground 911 Scene	3	18+	Female	Transported	Urban	MN	2015-01	1	1. Pre	0	0	0	1	0	0	0	1	0	0	1	0	0	1	0	0	0
113	1. Pre 2020	Medical	Ground 911 Scene	3	18+	Female	Transported	Urban	MN	2015-01	1	1. Pre	0	0	1	0	0	0	0	1	0	0	1	0	0	1	0	0	0
114	1. Pre 2020	Trauma	Ground 911 Scene	3	18+	Female	Transported	Urban	MN	2015-01	1	1. Pre	0	0	0	1	0	0	0	1	0	0	1	0	0	1	0	0	0
115	1. Pre 2020	Cardiac	Ground 911 Scene	3	18+	Male	Transported	Rural	MN	2015-01	1	1. Pre	0	0	1	0	0	0	0	1	0	0	1	0	0	0	1	0	0
116	1. Pre 2020	Medical	Ground 911 Scene	3	18+	Male	Transported	Urban	MN	2015-01	1	1. Pre	0	0	1	0	0	0	0	1	0	0	1	0	0	0	1	0	0
117	1. Pre 2020	Medical	Ground 911 Scene	3	18+	Male	Transported	Urban	MN	2015-01	1	1. Pre	0	0	1	0	0	0	0	1	0	0	1	0	0	0	1	0	0
118	1. Pre 2020	Medical	Ground 911 Scene	3	18+	Female	Transported	Rural	MN	2015-01	1	1. Pre	0	0	1	0	0	0	0	1	0	0	1	0	0	1	0	0	0
119	1. Pre 2020	Behavioral	Ground 911 Scene	3	18+	Male	Transported	Urban	MN	2015-01	1	1. Pre	0	0	0	0	1	0	0	1	0	0	1	0	0	0	1	0	0
120	1. Pre 2020	Medical	Ground 911 Scene	3	18+	Male	Transported	Urban	MN	2015-01	1	1. Pre	0	0	1	0	0	0	0	1	0	0	1	0	0	0	1	0	0
121	1. Pre 2020	Cardiac	Ground 911 Scene	3	18+	Female	Transported	Urban	MN	2015-01	1	1. Pre	0	0	1	0	0	0	0	1	0	0	1	0	0	1	0	0	0
122	1. Pre 2020	Medical	Ground 911 Scene	1	18+	Female	No Transport	Urban	MN	2015-01	1	1. Pre	0	0	1	0	0	1	0	0	0	0	1	0	0	1	0	0	0
123	1. Pre 2020	Respiratory	Ground 911 Scene	3	18+	Female	Transported	Urban	WI	2015-01	1	1. Pre	0	0	1	0	0	0	0	1	0	0	1	0	0	1	0	0	0
124	1. Pre 2020	Respiratory	Ground 911 Scene	3	18+	Male	Transported	Urban	WI	2015-01	1	1. Pre	0	0	1	0	0	0	0	1	0	0	1	0	0	0	1	0	0
125	1. Pre 2020	Respiratory	Ground 911 Scene	3	18+	Female	Transported	Urban	MN	2015-01	1	1. Pre	0	0	1	0	0	0	0	1	0	0	1	0	0	1	0	0	0
126	1. Pre 2020	Trauma	Ground 911 Scene	3	18+	Female	Transported	Rural	MN	2015-01	1	1. Pre	0	0	0	1	0	0	0	1	0	0	1	0	0	1	0	0	0
127	1. Pre 2020	Behavioral	Ground 911 Scene	3	18+	Male	Transported	Urban	MN	2015-01	1	1. Pre	0	0	0	0	1	0	0	1	0	0	1	0	0	0	1	0	0
128	1. Pre 2020	Behavioral	Ground 911 Scene	3	<18	Female	Transported	Urban	MN	2015-01	1	1. Pre	0	0	0	0	1	0	0	1	0	0	0	1	0	1	0	0	0
129	1. Pre 2020	Trauma	Ground 911 Scene	3	18+	Male	Transported	Rural	MN	2015-01	1	1. Pre	0	0	0	1	0	0	0	1	0	0	1	0	0	0	1	0	0
130	1. Pre 2020	Behavioral	Ground 911 Scene	3	18+	Male	Transported	Rural	MN	2015-01	1	1. Pre	0	0	0	0	1	0	0	1	0	0	1	0	0	0	1	0	0
131	1. Pre 2020	Medical	Ground 911 Scene	3	18+	Female	Transported	Urban	MN	2015-01	1	1. Pre	0	0	1	0	0	0	0	1	0	0	1	0	0	1	0	0	0
132	1. Pre 2020	Cardiac	Ground 911 Scene	3	18+	Male	Transported	Urban	MN	2015-01	1	1. Pre	0	0	1	0	0	0	0	1	0	0	1	0	0	0	1	0	0
133	1. Pre 2020	Cardiac	Ground 911 Scene	5	18+	Male	Transported	Urban	MN	2015-01	1	1. Pre	0	0	1	0	0	0	0	0	0	1	1	0	0	0	1	0	0
134	1. Pre 2020	Cardiac	Ground 911 Scene	3	18+	Male	Transported	Urban	WI	2015-01	1	1. Pre	0	0	1	0	0	0	0	1	0	0	1	0	0	0	1	0	0
135	1. Pre 2020	Medical	Ground 911 Scene	3	18+	Male	Transported	Urban	WI	2015-01	1	1. Pre	0	0	1	0	0	0	0	1	0	0	1	0	0	0	1	0	0
136	1. Pre 2020	Respiratory	Ground 911 Scene	3	18+	Female	Transported	Rural	MN	2015-01	1	1. Pre	0	0	1	0	0	0	0	1	0	0	1	0	0	1	0	0	0
137	1. Pre 2020	Cardiac	Ground 911 Scene	3	<18	Female	Transported	Urban	MN	2015-01	1	1. Pre	0	0	1	0	0	0	0	1	0	0	0	1	0	1	0	0	0
138	1. Pre 2020	Cardiac	Ground 911 Scene	3	18+	Female	Transported	Urban	MN	2015-01	1	1. Pre	0	0	1	0	0	0	0	1	0	0	1	0	0	1	0	0	0
139	1. Pre 2020	Behavioral	Ground 911 Scene	3	18+	Male	Transported	Urban	MN	2015-01	1	1. Pre	0	0	0	0	1	0	0	1	0	0	1	0	0	0	1	0	0
140	1. Pre 2020	Behavioral	Ground 911 Scene	3	18+	Male	Transported	Urban	MN	2015-01	1	1. Pre	0	1	0	0	1	0	0	1	0	0	1	0	0	0	1	0	0
141	1. Pre 2020	Trauma	Ground 911 Scene	3	18+	Female	Transported	Rural	MN	2015-01	1	1. Pre	0	0	0	1	0	0	0	1	0	0	1	0	0	1	0	0	0
142	1. Pre 2020	Medical	Ground 911 Scene	3	18+	Male	Transported	Urban	MN	2015-01	1	1. Pre	0	0	1	0	0	0	0	1	0	0	1	0	0	0	1	0	0
143	1. Pre 2020	Medical	Ground 911 Scene	3	18+	Male	Transported	Urban	MN	2015-01	1	1. Pre	0	0	1	0	0	0	0	1	0	0	1	0	0	0	1	0	0
144	1. Pre 2020	Respiratory	Ground 911 Scene	3	18+	Male	Transported	Urban	MN	2015-01	1	1. Pre	0	0	1	0	0	0	0	1	0	0	1	0	0	0	1	0	0
145	1. Pre 2020	Cardiac	Ground 911 Scene	5	18+	Male	Transported	Urban	MN	2015-01	1	1. Pre	0	0	1	0	0	0	0	0	0	1	1	0	0	0	1	0	0
146	1. Pre 2020	Medical	Ground 911 Scene	3	18+	Male	Transported	Urban	MN	2015-01	1	1. Pre	0	0	1	0	0	0	0	1	0	0	1	0	0	0	1	0	0
147	1. Pre 2020	Respiratory	Ground 911 Scene	3	18+	Female	Transported	Urban	MN	2015-01	1	1. Pre	0	0	1	0	0	0	0	1	0	0	1	0	0	1	0	0	0
148	1. Pre 2020	Behavioral	Ground 911 Scene	3	18+	Male	Transported	Urban	MN	2015-01	1	1. Pre	0	0	0	0	1	0	0	1	0	0	1	0	0	0	1	0	0
149	1. Pre 2020	Respiratory	Ground 911 Scene	3	18+	Female	Transported	Rural	MN	2015-01	1	1. Pre	0	0	1	0	0	0	0	1	0	0	1	0	0	1	0	0	0
150	1. Pre 2020	Medical	Ground 911 Scene	3	18+	Female	Transported	Urban	MN	2015-01	1	1. Pre	0	0	1	0	0	0	0	1	0	0	1	0	0	1	0	0	0
151	1. Pre 2020	Respiratory	Ground 911 Scene	3	18+	Female	Transported	Urban	MN	2015-01	1	1. Pre	0	0	1	0	0	0	0	1	0	0	1	0	0	1	0	0	0
152	1. Pre 2020	Behavioral	Ground 911 Scene	3	18+	Male	Transported	Rural	MN	2015-01	1	1. Pre	0	0	0	0	1	0	0	1	0	0	1	0	0	0	1	0	0
153	1. Pre 2020	Medical	Ground 911 Scene	3	18+	Male	Transported	Rural	MN	2015-01	1	1. Pre	0	0	1	0	0	0	0	1	0	0	1	0	0	0	1	0	0
154	1. Pre 2020	Medical	Ground 911 Scene	3	18+	Female	Transported	Urban	MN	2015-01	1	1. Pre	0	0	1	0	0	0	0	1	0	0	1	0	0	1	0	0	0
155	1. Pre 2020	Trauma	Ground 911 Scene	3	18+	Female	Transported	Rural	MN	2015-01	1	1. Pre	0	0	0	1	0	0	0	1	0	0	1	0	0	1	0	0	0
156	1. Pre 2020	Medical	Ground 911 Scene	3	18+	Female	Transported	Urban	MN	2015-01	1	1. Pre	0	0	1	0	0	0	0	1	0	0	1	0	0	1	0	0	0
157	1. Pre 2020	Medical	Ground 911 Scene	3	18+	Male	Transported	Urban	MN	2015-01	1	1. Pre	0	0	1	0	0	0	0	1	0	0	1	0	0	0	1	0	0
158	1. Pre 2020	Cardiac	Ground 911 Scene	1	18+	Male	No Transport	Urban	MN	2015-01	1	1. Pre	0	0	1	0	0	1	0	0	0	0	1	0	0	0	1	0	0
159	1. Pre 2020	Respiratory	Ground 911 Scene	3	18+	Male	Transported	Rural	MN	2015-01	1	1. Pre	0	0	1	0	0	0	0	1	0	0	1	0	0	0	1	0	0
160	1. Pre 2020	Medical	Ground 911 Scene	3	18+	Female	Transported	Urban	MN	2015-01	1	1. Pre	0	0	1	0	0	0	0	1	0	0	1	0	0	1	0	0	0
161	1. Pre 2020	Medical	Ground 911 Scene	3	18+	Female	Transported	Urban	MN	2015-01	1	1. Pre	0	0	1	0	0	0	0	1	0	0	1	0	0	1	0	0	0
162	1. Pre 2020	Medical	Ground 911 Scene	3	18+	Female	Transported	Urban	MN	2015-01	1	1. Pre	0	0	1	0	0	0	0	1	0	0	1	0	0	1	0	0	0
163	1. Pre 2020	Medical	Ground 911 Scene	3	18+	Female	Transported	Urban	MN	2015-01	1	1. Pre	0	0	1	0	0	0	0	1	0	0	1	0	0	1	0	0	0
164	1. Pre 2020	Respiratory	Ground 911 Scene	3	18+	Male	Transported	Rural	MN	2015-01	1	1. Pre	0	0	1	0	0	0	0	1	0	0	1	0	0	0	1	0	0
165	1. Pre 2020	Medical	Ground 911 Scene	3	18+	Female	Transported	Rural	MN	2015-01	1	1. Pre	0	0	1	0	0	0	0	1	0	0	1	0	0	1	0	0	0
166	1. Pre 2020	Trauma	Ground 911 Scene	3	18+	Male	Transported	Urban	MN	2015-01	1	1. Pre	0	0	0	1	0	0	0	1	0	0	1	0	0	0	1	0	0
167	1. Pre 2020	Medical	Ground 911 Scene	3	18+	Female	Transported	Rural	MN	2015-01	1	1. Pre	0	0	1	0	0	0	0	1	0	0	1	0	0	1	0	0	0
168	1. Pre 2020	Respiratory	Ground 911 Scene	3	18+	Female	Transported	Urban	MN	2015-01	1	1. Pre	0	0	1	0	0	0	0	1	0	0	1	0	0	1	0	0	0
169	1. Pre 2020	Medical	Ground 911 Scene	3	18+	Female	Transported	Urban	MN	2015-01	1	1. Pre	0	0	1	0	0	0	0	1	0	0	1	0	0	1	0	0	0
170	1. Pre 2020	Respiratory	Ground 911 Scene	3	18+	Female	Transported	Urban	MN	2015-01	1	1. Pre	0	0	1	0	0	0	0	1	0	0	1	0	0	1	0	0	0
171	1. Pre 2020	Cardiac	Ground 911 Scene	3	18+	Female	Transported	Urban	MN	2015-01	1	1. Pre	0	0	1	0	0	0	0	1	0	0	1	0	0	1	0	0	0
172	1. Pre 2020	Respiratory	Ground 911 Scene	3	18+	Female	Transported	Urban	MN	2015-01	1	1. Pre	0	0	1	0	0	0	0	1	0	0	1	0	0	1	0	0	0
173	1. Pre 2020	Trauma	Ground 911 Scene	3	18+	Female	Transported	Urban	MN	2015-01	1	1. Pre	0	0	0	1	0	0	0	1	0	0	1	0	0	1	0	0	0
174	1. Pre 2020	Medical	Ground 911 Scene	3	18+	Female	Transported	Rural	MN	2015-01	1	1. Pre	0	0	1	0	0	0	0	1	0	0	1	0	0	1	0	0	0
175	1. Pre 2020	Trauma	Ground 911 Scene	3	18+	Female	Transported	Urban	MN	2015-01	1	1. Pre	0	0	0	1	0	0	0	1	0	0	1	0	0	1	0	0	0
176	1. Pre 2020	Medical	Ground 911 Scene	3	18+	Female	Transported	Rural	MN	2015-01	1	1. Pre	0	0	1	0	0	0	0	1	0	0	1	0	0	1	0	0	0
177	1. Pre 2020	Medical	Ground 911 Scene	3	18+	Male	Transported	Rural	MN	2015-01	1	1. Pre	0	0	1	0	0	0	0	1	0	0	1	0	0	0	1	0	0
178	1. Pre 2020	Medical	Ground 911 Scene	1	18+	Male	No Transport	Urban	MN	2015-01	1	1. Pre	0	0	1	0	0	1	0	0	0	0	1	0	0	0	1	0	0
179	1. Pre 2020	Medical	Ground 911 Scene	3	18+	Male	Transported	Urban	MN	2015-01	1	1. Pre	0	0	1	0	0	0	0	1	0	0	1	0	0	0	1	0	0
180	1. Pre 2020	Cardiac	Ground 911 Scene	3	18+	Female	Transported	Rural	WI	2015-01	1	1. Pre	0	0	1	0	0	0	0	1	0	0	1	0	0	1	0	0	0
181	1. Pre 2020	Trauma	Ground 911 Scene	3	18+	Male	Transported	Rural	MN	2015-01	1	1. Pre	0	0	0	1	0	0	0	1	0	0	1	0	0	0	1	0	0
182	1. Pre 2020	Medical	Ground 911 Scene	3	18+	Female	Transported	Urban	MN	2015-01	1	1. Pre	0	0	1	0	0	0	0	1	0	0	1	0	0	1	0	0	0
183	1. Pre 2020	Medical	Ground 911 Scene	3	18+	Female	Transported	Rural	WI	2015-01	1	1. Pre	0	0	1	0	0	0	0	1	0	0	1	0	0	1	0	0	0
184	1. Pre 2020	Behavioral	Ground 911 Scene	3	18+	Male	Transported	Urban	MN	2015-01	1	1. Pre	0	1	0	0	1	0	0	1	0	0	1	0	0	0	1	0	0
185	1. Pre 2020	Medical	Ground 911 Scene	3	18+	Male	Transported	Urban	MN	2015-01	1	1. Pre	0	0	1	0	0	0	0	1	0	0	1	0	0	0	1	0	0
186	1. Pre 2020	Respiratory	Ground 911 Scene	3	<18	Female	Transported	Rural	MN	2015-01	1	1. Pre	0	0	1	0	0	0	0	1	0	0	0	1	0	1	0	0	0
187	1. Pre 2020	Medical	Ground 911 Scene	3	18+	Female	Transported	Rural	MN	2015-01	1	1. Pre	0	0	1	0	0	0	0	1	0	0	1	0	0	1	0	0	0
188	1. Pre 2020	Cardiac	Ground 911 Scene	3	18+	Male	Transported	Urban	MN	2015-01	1	1. Pre	0	0	1	0	0	0	0	1	0	0	1	0	0	0	1	0	0
189	1. Pre 2020	Medical	Ground 911 Scene	3	18+	Female	Transported	Urban	MN	2015-01	1	1. Pre	0	0	1	0	0	0	0	1	0	0	1	0	0	1	0	0	0
190	1. Pre 2020	Trauma	Ground 911 Scene	5	18+	Male	Transported	Urban	MN	2015-01	1	1. Pre	0	0	0	1	0	0	0	0	0	1	1	0	0	0	1	0	0
191	1. Pre 2020	Cardiac	Ground 911 Scene	3	18+	Female	Transported	Urban	MN	2015-01	1	1. Pre	0	0	1	0	0	0	0	1	0	0	1	0	0	1	0	0	0
192	1. Pre 2020	Medical	Ground 911 Scene	3	18+	Female	Transported	Urban	MN	2015-01	1	1. Pre	0	0	1	0	0	0	0	1	0	0	1	0	0	1	0	0	0
193	1. Pre 2020	Trauma	Ground 911 Scene	3	18+	Male	Transported	Urban	MN	2015-01	1	1. Pre	0	0	0	1	0	0	0	1	0	0	1	0	0	0	1	0	0
194	1. Pre 2020	Medical	Ground 911 Scene	3	18+	Male	Transported	Rural	MN	2015-01	1	1. Pre	0	0	1	0	0	0	0	1	0	0	1	0	0	0	1	0	0
195	1. Pre 2020	Trauma	Ground 911 Scene	3	18+	Female	Transported	Urban	MN	2015-01	1	1. Pre	0	0	0	1	0	0	0	1	0	0	1	0	0	1	0	0	0
196	1. Pre 2020	Medical	Ground 911 Scene	3	18+	Male	Transported	Urban	MN	2015-01	1	1. Pre	0	0	1	0	0	0	0	1	0	0	1	0	0	0	1	0	0
197	1. Pre 2020	Behavioral	Ground 911 Scene	3	18+	Female	Transported	Urban	MN	2015-01	1	1. Pre	0	1	0	0	1	0	0	1	0	0	1	0	0	1	0	0	0
198	1. Pre 2020	Medical	Ground 911 Scene	3	18+	Female	Transported	Urban	WI	2015-01	1	1. Pre	0	0	1	0	0	0	0	1	0	0	1	0	0	1	0	0	0
199	1. Pre 2020	Medical	Ground 911 Scene	1	18+	Female	No Transport	Urban	MN	2015-01	1	1. Pre	0	0	1	0	0	1	0	0	0	0	1	0	0	1	0	0	0
200	1. Pre 2020	Medical	Ground 911 Scene	3	18+	Female	Transported	Urban	MN	2015-01	1	1. Pre	0	0	1	0	0	0	0	1	0	0	1	0	0	1	0	0	0
201	1. Pre 2020	Trauma	Ground 911 Scene	3	18+	Male	Transported	Urban	MN	2015-01	1	1. Pre	0	0	0	1	0	0	0	1	0	0	1	0	0	0	1	0	0
202	1. Pre 2020	Medical	Ground 911 Scene	3	18+	Male	Transported	Urban	MN	2015-01	1	1. Pre	0	0	1	0	0	0	0	1	0	0	1	0	0	0	1	0	0
203	1. Pre 2020	Respiratory	Ground 911 Scene	3	18+	Female	Transported	Urban	MN	2015-01	1	1. Pre	0	0	1	0	0	0	0	1	0	0	1	0	0	1	0	0	0
204	1. Pre 2020		Ground 911 Scene	1	18+	Female	No Transport	Urban	MN	2015-01	1	1. Pre	0	0	0	0	0	1	0	0	0	0	1	0	0	1	0	0	0
205	1. Pre 2020	Medical	Ground 911 Scene	3	18+	Female	Transported	Urban	MN	2015-01	1	1. Pre	0	0	1	0	0	0	0	1	0	0	1	0	0	1	0	0	0
206	1. Pre 2020	Medical	Ground 911 Scene	3	18+	Male	Transported	Urban	MN	2015-01	1	1. Pre	0	0	1	0	0	0	0	1	0	0	1	0	0	0	1	0	0
207	1. Pre 2020	Medical	Ground 911 Scene	3	18+	Male	Transported	Urban	WI	2015-01	1	1. Pre	0	0	1	0	0	0	0	1	0	0	1	0	0	0	1	0	0
208	1. Pre 2020	Medical	Ground 911 Scene	3	18+	Female	Transported	Urban	MN	2015-01	1	1. Pre	0	0	1	0	0	0	0	1	0	0	1	0	0	1	0	0	0
209	1. Pre 2020	Medical	Ground 911 Scene	3	18+	Male	Transported	Rural	MN	2015-01	1	1. Pre	0	0	1	0	0	0	0	1	0	0	1	0	0	0	1	0	0
210	1. Pre 2020	Trauma	Ground 911 Scene	3	18+	Female	Transported	Urban	MN	2015-01	1	1. Pre	0	0	0	1	0	0	0	1	0	0	1	0	0	1	0	0	0
211	1. Pre 2020	Medical	Ground 911 Scene	3	18+	Male	Transported	Urban	MN	2015-01	1	1. Pre	0	0	1	0	0	0	0	1	0	0	1	0	0	0	1	0	0
212	1. Pre 2020	Medical	Ground 911 Scene	3	18+	Female	Transported	Rural	MN	2015-01	1	1. Pre	0	0	1	0	0	0	0	1	0	0	1	0	0	1	0	0	0
213	1. Pre 2020	Medical	Ground 911 Scene	3	18+	Male	Transported	Urban	MN	2015-01	1	1. Pre	0	0	1	0	0	0	0	1	0	0	1	0	0	0	1	0	0
214	1. Pre 2020	Medical	Ground 911 Scene	3	18+	Male	Transported	Urban	MN	2015-01	1	1. Pre	0	0	1	0	0	0	0	1	0	0	1	0	0	0	1	0	0
215	1. Pre 2020	Medical	Ground 911 Scene	1	18+	Female	No Transport	Urban	MN	2015-01	1	1. Pre	0	0	1	0	0	1	0	0	0	0	1	0	0	1	0	0	0
216	1. Pre 2020	Medical	Ground 911 Scene	3	18+	Female	Transported	Urban	MN	2015-01	1	1. Pre	0	0	1	0	0	0	0	1	0	0	1	0	0	1	0	0	0
217	1. Pre 2020	Medical	Ground 911 Scene	3	18+	Female	Transported	Urban	MN	2015-01	1	1. Pre	0	0	1	0	0	0	0	1	0	0	1	0	0	1	0	0	0
218	1. Pre 2020	Trauma	Ground 911 Scene	3	18+	Male	Transported	Urban	MN	2015-01	1	1. Pre	0	0	0	1	0	0	0	1	0	0	1	0	0	0	1	0	0
219	1. Pre 2020	Medical	Ground 911 Scene	1	18+	Female	No Transport	Urban	MN	2015-01	1	1. Pre	0	0	1	0	0	1	0	0	0	0	1	0	0	1	0	0	0
220	1. Pre 2020	Trauma	Ground 911 Scene	1	18+	Female	No Transport	Urban	MN	2015-01	1	1. Pre	0	0	0	1	0	1	0	0	0	0	1	0	0	1	0	0	1
221	1. Pre 2020	Medical	Ground 911 Scene	3	18+	Male	Transported	Urban	MN	2015-01	1	1. Pre	0	0	1	0	0	0	0	1	0	0	1	0	0	0	1	0	0
222	1. Pre 2020	Medical	Ground 911 Scene	3	18+	Male	Transported	Rural	MN	2015-01	1	1. Pre	0	0	1	0	0	0	0	1	0	0	1	0	0	0	1	0	0
223	1. Pre 2020	Respiratory	Ground 911 Scene	3	18+	Male	Transported	Urban	MN	2015-01	1	1. Pre	0	0	1	0	0	0	0	1	0	0	1	0	0	0	1	0	0
224	1. Pre 2020	Cardiac	Ground 911 Scene	3	18+	Male	Transported	Urban	MN	2015-01	1	1. Pre	0	0	1	0	0	0	0	1	0	0	1	0	0	0	1	0	0
225	1. Pre 2020	Trauma	Ground 911 Scene	3	18+	Male	Transported	Rural	MN	2015-01	1	1. Pre	0	0	0	1	0	0	0	1	0	0	1	0	0	0	1	0	1
226	1. Pre 2020	Cardiac	Ground 911 Scene	5	UNK	Male	Scene Death	Rural	MN	2015-01	1	1. Pre	0	0	1	0	0	0	0	0	0	1	0	0	1	0	1	0	0
227	1. Pre 2020	Medical	Ground 911 Scene	3	18+	Male	Transported	Urban	MN	2015-01	1	1. Pre	0	0	1	0	0	0	0	1	0	0	1	0	0	0	1	0	0
228	1. Pre 2020	Trauma	Ground 911 Scene	3	18+	Male	Transported	Urban	MN	2015-01	1	1. Pre	0	0	0	1	0	0	0	1	0	0	1	0	0	0	1	0	0
229	1. Pre 2020	Medical	Ground 911 Scene	3	18+	Female	Transported	Urban	WI	2015-01	1	1. Pre	0	0	1	0	0	0	0	1	0	0	1	0	0	1	0	0	0
230	1. Pre 2020	Cardiac	Ground 911 Scene	3	18+	Male	Transported	Urban	MN	2015-01	1	1. Pre	0	0	1	0	0	0	0	1	0	0	1	0	0	0	1	0	0
231	1. Pre 2020	Trauma	Ground 911 Scene	3	18+	Female	Transported	Urban	MN	2015-01	1	1. Pre	0	0	0	1	0	0	0	1	0	0	1	0	0	1	0	0	0
232	1. Pre 2020	Medical	Ground 911 Scene	3	18+	Male	Transported	Urban	MN	2015-01	1	1. Pre	0	0	1	0	0	0	0	1	0	0	1	0	0	0	1	0	0
233	1. Pre 2020	Medical	Ground 911 Scene	3	18+	Male	Transported	Urban	MN	2015-01	1	1. Pre	0	0	1	0	0	0	0	1	0	0	1	0	0	0	1	0	0
234	1. Pre 2020	Behavioral	Ground 911 Scene	3	18+	Male	Transported	Rural	MN	2015-01	1	1. Pre	0	1	0	0	1	0	0	1	0	0	1	0	0	0	1	0	0
235	1. Pre 2020	Medical	Ground 911 Scene	3	18+	Male	Transported	Rural	WI	2015-01	1	1. Pre	0	0	1	0	0	0	0	1	0	0	1	0	0	0	1	0	0
236	1. Pre 2020	Respiratory	Ground 911 Scene	3	18+	Female	Transported	Urban	MN	2015-01	1	1. Pre	0	0	1	0	0	0	0	1	0	0	1	0	0	1	0	0	0
237	1. Pre 2020	Medical	Ground 911 Scene	3	18+	Female	Transported	Rural	MN	2015-01	1	1. Pre	0	0	1	0	0	0	0	1	0	0	1	0	0	1	0	0	0
238	1. Pre 2020	Behavioral	Ground 911 Scene	3	18+	Male	Transported	Urban	MN	2015-01	1	1. Pre	0	0	0	0	1	0	0	1	0	0	1	0	0	0	1	0	0
239	1. Pre 2020	Medical	Ground 911 Scene	1	18+	Male	No Transport	Urban	MN	2015-01	1	1. Pre	0	0	1	0	0	1	0	0	0	0	1	0	0	0	1	0	0
240	1. Pre 2020	Medical	Ground 911 Scene	3	18+	Male	Transported		MN	2015-01	1	1. Pre	0	0	1	0	0	0	0	1	0	0	1	0	0	0	1	0	0
241	1. Pre 2020	Respiratory	Ground 911 Scene	3	18+	Female	Transported	Urban	WI	2015-01	1	1. Pre	0	0	1	0	0	0	0	1	0	0	1	0	0	1	0	0	0
242	1. Pre 2020	Respiratory	Ground 911 Scene	3	18+	Male	Transported	Urban	WI	2015-01	1	1. Pre	0	0	1	0	0	0	0	1	0	0	1	0	0	0	1	0	0
243	1. Pre 2020	Trauma	Ground 911 Scene	3	18+	Female	Transported	Rural	MN	2015-01	1	1. Pre	0	0	0	1	0	0	0	1	0	0	1	0	0	1	0	0	0
244	1. Pre 2020	Behavioral	Ground 911 Scene	3	18+	Male	Transported	Urban	MN	2015-01	1	1. Pre	0	1	0	0	1	0	0	1	0	0	1	0	0	0	1	0	0
245	1. Pre 2020	Medical	Ground 911 Scene	3	18+	Female	Transported	Urban	MN	2015-01	1	1. Pre	0	0	1	0	0	0	0	1	0	0	1	0	0	1	0	0	0
246	1. Pre 2020	Trauma	Ground 911 Scene	3	18+	Female	Transported	Urban	MN	2015-01	1	1. Pre	0	0	0	1	0	0	0	1	0	0	1	0	0	1	0	0	0
247	1. Pre 2020	Medical	Ground 911 Scene	3	18+	Male	Transported	Urban	MN	2015-01	1	1. Pre	0	0	1	0	0	0	0	1	0	0	1	0	0	0	1	0	0
248	1. Pre 2020	Medical	Ground 911 Scene	3	18+	Male	Transported	Urban	MN	2015-01	1	1. Pre	0	0	1	0	0	0	0	1	0	0	1	0	0	0	1	0	0
249	1. Pre 2020	Trauma	Ground 911 Scene	3	18+	Male	Transported	Urban	MN	2015-01	1	1. Pre	0	0	0	1	0	0	0	1	0	0	1	0	0	0	1	0	0
250	1. Pre 2020	Trauma	Ground 911 Scene	3	18+	Female	Transported	Urban	MN	2015-01	1	1. Pre	0	0	0	1	0	0	0	1	0	0	1	0	0	1	0	0	0
251	1. Pre 2020	Medical	Ground 911 Scene	3	18+	Female	Transported	Rural	MN	2015-01	1	1. Pre	0	0	1	0	0	0	0	1	0	0	1	0	0	1	0	0	0
252	1. Pre 2020	Medical	Ground 911 Scene	3	18+	Female	Transported	Rural	MN	2015-01	1	1. Pre	0	0	1	0	0	0	0	1	0	0	1	0	0	1	0	0	0
253	1. Pre 2020	Medical	Ground 911 Scene	3	18+	Female	Transported	Urban	WI	2015-01	1	1. Pre	0	0	1	0	0	0	0	1	0	0	1	0	0	1	0	0	0
254	1. Pre 2020	Medical	Ground 911 Scene	3	18+	Female	Transported	Urban	MN	2015-01	1	1. Pre	0	0	1	0	0	0	0	1	0	0	1	0	0	1	0	0	0
255	1. Pre 2020	Behavioral	Ground 911 Scene	3	18+	Female	Transported	Urban	MN	2015-01	1	1. Pre	0	1	0	0	1	0	0	1	0	0	1	0	0	1	0	0	0
256	1. Pre 2020	Behavioral	Ground 911 Scene	3	18+	Female	Transported	Urban	MN	2015-01	1	1. Pre	0	0	0	0	1	0	0	1	0	0	1	0	0	1	0	0	0
257	1. Pre 2020	Medical	Ground 911 Scene	3	18+	Female	Transported	Urban	MN	2015-01	1	1. Pre	0	0	1	0	0	0	0	1	0	0	1	0	0	1	0	0	0
258	1. Pre 2020	Medical	Ground 911 Scene	3	18+	Male	Transported	Urban	MN	2015-01	1	1. Pre	0	0	1	0	0	0	0	1	0	0	1	0	0	0	1	0	0
259	1. Pre 2020	Trauma	Ground 911 Scene	3	18+	Female	Transported	Rural	MN	2015-01	1	1. Pre	0	0	0	1	0	0	0	1	0	0	1	0	0	1	0	0	0
260	1. Pre 2020	Medical	Ground 911 Scene	3	18+	Male	Transported	Urban	MN	2015-01	1	1. Pre	0	0	1	0	0	0	0	1	0	0	1	0	0	0	1	0	0
261	1. Pre 2020	Trauma	Ground 911 Scene	1	18+	Female	No Transport	Urban	WI	2015-01	1	1. Pre	0	0	0	1	0	1	0	0	0	0	1	0	0	1	0	0	0
262	1. Pre 2020	Behavioral	Ground 911 Scene	3	18+	Male	Transported	Rural	MN	2015-01	1	1. Pre	0	0	0	0	1	0	0	1	0	0	1	0	0	0	1	0	0
263	1. Pre 2020	Medical	Ground 911 Scene	3	18+	Male	Transported	Urban	MN	2015-01	1	1. Pre	0	0	1	0	0	0	0	1	0	0	1	0	0	0	1	0	0
264	1. Pre 2020	Trauma	Ground 911 Scene	3	18+	Female	Transported	Urban	WI	2015-01	1	1. Pre	0	0	0	1	0	0	0	1	0	0	1	0	0	1	0	0	0
265	1. Pre 2020	Medical	Ground 911 Scene	3	18+	Male	Transported	Rural	MN	2015-01	1	1. Pre	0	0	1	0	0	0	0	1	0	0	1	0	0	0	1	0	0
266	1. Pre 2020	Trauma	Ground 911 Scene	3	18+	Female	Transported	Urban	MN	2015-01	1	1. Pre	0	0	0	1	0	0	0	1	0	0	1	0	0	1	0	0	0
267	1. Pre 2020	Respiratory	Ground 911 Scene	1	<18	Male	No Transport	Urban	MN	2015-01	1	1. Pre	0	0	1	0	0	1	0	0	0	0	0	1	0	0	1	0	0
268	1. Pre 2020	Medical	Ground 911 Scene	3	18+	Female	Transported	Urban	MN	2015-01	1	1. Pre	0	0	1	0	0	0	0	1	0	0	1	0	0	1	0	0	0
269	1. Pre 2020	Behavioral	Ground 911 Scene	3	18+	Female	Transported	Urban	MN	2015-01	1	1. Pre	0	1	0	0	1	0	0	1	0	0	1	0	0	1	0	0	0
270	1. Pre 2020	Medical	Ground 911 Scene	3	18+	Female	Transported	Urban	MN	2015-01	1	1. Pre	0	0	1	0	0	0	0	1	0	0	1	0	0	1	0	0	0
271	1. Pre 2020	Medical	Ground 911 Scene	3	18+	Male	Transported	Urban	WI	2015-01	1	1. Pre	0	0	1	0	0	0	0	1	0	0	1	0	0	0	1	0	0
272	1. Pre 2020	Medical	Ground 911 Scene	3	18+	Male	Transported	Urban	MN	2015-01	1	1. Pre	0	0	1	0	0	0	0	1	0	0	1	0	0	0	1	0	0
273	1. Pre 2020	Respiratory	Ground 911 Scene	3	18+	Male	Transported	Urban	MN	2015-01	1	1. Pre	0	0	1	0	0	0	0	1	0	0	1	0	0	0	1	0	0
274	1. Pre 2020	Medical	Ground 911 Scene	3	18+	Female	Transported	Urban	WI	2015-01	1	1. Pre	0	0	1	0	0	0	0	1	0	0	1	0	0	1	0	0	0
275	1. Pre 2020	Behavioral	Ground 911 Scene	3	<18	Male	Transported	Urban	MN	2015-01	1	1. Pre	0	0	0	0	1	0	0	1	0	0	0	1	0	0	1	0	0
276	1. Pre 2020	Medical	Ground 911 Scene	3	18+	Female	Transported	Urban	MN	2015-01	1	1. Pre	0	0	1	0	0	0	0	1	0	0	1	0	0	1	0	0	0
277	1. Pre 2020	Cardiac	Ground 911 Scene	5	18+	Male	Scene Death	Rural	MN	2015-01	1	1. Pre	0	0	1	0	0	0	0	0	0	1	1	0	0	0	1	0	0
278	1. Pre 2020	Trauma	Ground 911 Scene	3	18+	Female	Transported	Urban	MN	2015-01	1	1. Pre	0	0	0	1	0	0	0	1	0	0	1	0	0	1	0	0	0
279	1. Pre 2020	Cardiac	Ground 911 Scene	1	18+	Male	No Transport	Urban	MN	2015-01	1	1. Pre	0	0	1	0	0	1	0	0	0	0	1	0	0	0	1	0	0
280	1. Pre 2020	Cardiac	Ground 911 Scene	3	18+	Male	Transported	Urban	MN	2015-01	1	1. Pre	0	0	1	0	0	0	0	1	0	0	1	0	0	0	1	0	0
281	1. Pre 2020	Respiratory	Ground 911 Scene	5	18+	Female	Scene Death	Rural	MN	2015-01	1	1. Pre	0	0	1	0	0	0	0	0	0	1	1	0	0	1	0	0	0
282	1. Pre 2020	Respiratory	Ground 911 Scene	3	18+	Male	Transported	Rural	MN	2015-01	1	1. Pre	0	0	1	0	0	0	0	1	0	0	1	0	0	0	1	0	0
283	1. Pre 2020	Respiratory	Ground 911 Scene	3	18+	Female	Transported	Urban	MN	2015-01	1	1. Pre	0	0	1	0	0	0	0	1	0	0	1	0	0	1	0	0	0
284	1. Pre 2020		Ground 911 Scene	1	18+	Male	No Transport	Urban	WI	2015-01	1	1. Pre	0	0	0	0	0	1	0	0	0	0	1	0	0	0	1	0	0
285	1. Pre 2020	Medical	Ground 911 Scene	3	18+	Male	Transported	Urban	MN	2015-01	1	1. Pre	0	0	1	0	0	0	0	1	0	0	1	0	0	0	1	0	0
286	1. Pre 2020	Behavioral	Ground 911 Scene	3	<18	Male	Transported	Urban	MN	2015-01	1	1. Pre	0	0	0	0	1	0	0	1	0	0	0	1	0	0	1	0	0
287	1. Pre 2020	Medical	Ground 911 Scene	3	18+	Male	Transported	Urban	MN	2015-01	1	1. Pre	0	0	1	0	0	0	0	1	0	0	1	0	0	0	1	0	0
288	1. Pre 2020	Respiratory	Ground 911 Scene	3	18+	Female	Transported	Rural	WI	2015-01	1	1. Pre	0	0	1	0	0	0	0	1	0	0	1	0	0	1	0	0	0
289	1. Pre 2020	Medical	Ground 911 Scene	3	18+	Female	Transported	Rural	MN	2015-01	1	1. Pre	0	0	1	0	0	0	0	1	0	0	1	0	0	1	0	0	0
290	1. Pre 2020	Respiratory	Ground 911 Scene	3	18+	Female	Transported	Rural	MN	2015-01	1	1. Pre	0	0	1	0	0	0	0	1	0	0	1	0	0	1	0	0	0
291	1. Pre 2020	Medical	Ground 911 Scene	3	18+	Male	Transported	Urban	MN	2015-01	1	1. Pre	0	0	1	0	0	0	0	1	0	0	1	0	0	0	1	0	0
292	1. Pre 2020	Medical	Ground 911 Scene	3	18+	Female	Transported	Urban	MN	2015-01	1	1. Pre	0	0	1	0	0	0	0	1	0	0	1	0	0	1	0	0	0
293	1. Pre 2020	Medical	Ground 911 Scene	1	18+	Male	No Transport	Urban	MN	2015-01	1	1. Pre	0	0	1	0	0	1	0	0	0	0	1	0	0	0	1	0	0
294	1. Pre 2020	Medical	Ground 911 Scene	3	18+	Female	Transported	Urban	WI	2015-01	1	1. Pre	0	0	1	0	0	0	0	1	0	0	1	0	0	1	0	0	0
295	1. Pre 2020	Medical	Ground 911 Scene	3	18+	Female	Transported	Urban	MN	2015-01	1	1. Pre	0	0	1	0	0	0	0	1	0	0	1	0	0	1	0	0	0
296	1. Pre 2020	Respiratory	Ground 911 Scene	4	<18	Female	Transported	Urban	MN	2015-01	1	1. Pre	0	0	1	0	0	0	0	0	1	0	0	1	0	1	0	0	0
297	1. Pre 2020		Ground 911 Scene	1	18+	Male	No Transport	Rural	WI	2015-01	1	1. Pre	0	0	0	0	0	1	0	0	0	0	1	0	0	0	1	0	0
298	1. Pre 2020	Behavioral	Ground 911 Scene	3	18+	Male	Transported	Urban	MN	2015-01	1	1. Pre	0	0	0	0	1	0	0	1	0	0	1	0	0	0	1	0	0
299	1. Pre 2020	Medical	Ground 911 Scene	1	18+	Female	No Transport	Rural	MN	2015-01	1	1. Pre	0	0	1	0	0	1	0	0	0	0	1	0	0	1	0	0	0
300	1. Pre 2020	Trauma	Ground 911 Scene	3	18+	Female	Transported	Urban	MN	2015-01	1	1. Pre	0	0	0	1	0	0	0	1	0	0	1	0	0	1	0	0	0
301	1. Pre 2020	Medical	Ground 911 Scene	3	18+	Female	Transported	Urban	MN	2015-01	1	1. Pre	0	0	1	0	0	0	0	1	0	0	1	0	0	1	0	0	0
302	1. Pre 2020	Medical	Ground 911 Scene	3	18+	Female	Transported	Urban	MN	2015-01	1	1. Pre	0	0	1	0	0	0	0	1	0	0	1	0	0	1	0	0	0
303	1. Pre 2020	Trauma	Ground 911 Scene	3	18+	Male	Transported	Urban	MN	2015-01	1	1. Pre	0	0	0	1	0	0	0	1	0	0	1	0	0	0	1	0	0
304	1. Pre 2020	Medical	Ground 911 Scene	3	18+	Male	Transported	Rural	WI	2015-01	1	1. Pre	0	0	1	0	0	0	0	1	0	0	1	0	0	0	1	0	0
305	1. Pre 2020	Behavioral	Ground 911 Scene	3	18+	Male	Transported	Urban	MN	2015-01	1	1. Pre	0	0	0	0	1	0	0	1	0	0	1	0	0	0	1	0	0
306	1. Pre 2020	Medical	Ground 911 Scene	3	18+	Female	Transported	Rural	MN	2015-01	1	1. Pre	0	0	1	0	0	0	0	1	0	0	1	0	0	1	0	0	0
307	1. Pre 2020	Respiratory	Ground 911 Scene	3	18+	Male	Transported	Urban	MN	2015-01	1	1. Pre	0	0	1	0	0	0	0	1	0	0	1	0	0	0	1	0	0
308	1. Pre 2020	Trauma	Ground 911 Scene	3	18+	Male	Transported	Urban	MN	2015-01	1	1. Pre	0	0	0	1	0	0	0	1	0	0	1	0	0	0	1	0	0
309	1. Pre 2020	Behavioral	Ground 911 Scene	3	18+	Male	Transported	Urban	MN	2015-01	1	1. Pre	0	1	0	0	1	0	0	1	0	0	1	0	0	0	1	0	0
310	1. Pre 2020	Medical	Ground 911 Scene	3	18+	Male	Transported		WI	2015-01	1	1. Pre	0	0	1	0	0	0	0	1	0	0	1	0	0	0	1	0	0
311	1. Pre 2020	Medical	Ground 911 Scene	3	18+	Female	Transported	Urban	MN	2015-01	1	1. Pre	0	0	1	0	0	0	0	1	0	0	1	0	0	1	0	0	0
312	1. Pre 2020	Trauma	Ground 911 Scene	3	18+	Male	Transported	Urban	MN	2015-01	1	1. Pre	0	0	0	1	0	0	0	1	0	0	1	0	0	0	1	0	0
313	1. Pre 2020	Behavioral	Ground 911 Scene	3	18+	Male	Transported	Urban	MN	2015-01	1	1. Pre	0	1	0	0	1	0	0	1	0	0	1	0	0	0	1	0	0
314	1. Pre 2020	Medical	Ground 911 Scene	3	18+	Male	Transported	Rural	MN	2015-01	1	1. Pre	0	0	1	0	0	0	0	1	0	0	1	0	0	0	1	0	0
315	1. Pre 2020	Respiratory	Ground 911 Scene	3	18+	Female	Transported	Rural	MN	2015-01	1	1. Pre	0	0	1	0	0	0	0	1	0	0	1	0	0	1	0	0	0
316	1. Pre 2020	Medical	Ground 911 Scene	3	18+	Male	Transported	Rural	MN	2015-01	1	1. Pre	0	0	1	0	0	0	0	1	0	0	1	0	0	0	1	0	0
317	1. Pre 2020	Cardiac	Ground 911 Scene	3	18+	Male	Transported	Urban	MN	2015-01	1	1. Pre	0	0	1	0	0	0	0	1	0	0	1	0	0	0	1	0	0
318	1. Pre 2020	Cardiac	Ground 911 Scene	3	18+	Male	Transported	Urban	MN	2015-01	1	1. Pre	0	0	1	0	0	0	0	1	0	0	1	0	0	0	1	0	0
319	1. Pre 2020	Medical	Ground 911 Scene	3	18+	Female	Transported	Rural	MN	2015-01	1	1. Pre	0	0	1	0	0	0	0	1	0	0	1	0	0	1	0	0	0
320	1. Pre 2020	Trauma	Ground 911 Scene	3	18+	Female	Transported	Urban	MN	2015-01	1	1. Pre	0	0	0	1	0	0	0	1	0	0	1	0	0	1	0	0	0
321	1. Pre 2020	Medical	Ground 911 Scene	3	18+	Male	Transported	Urban	WI	2015-01	1	1. Pre	0	0	1	0	0	0	0	1	0	0	1	0	0	0	1	0	0
322	1. Pre 2020	Medical	Ground 911 Scene	3	18+	Female	Transported	Urban	MN	2015-01	1	1. Pre	0	0	1	0	0	0	0	1	0	0	1	0	0	1	0	0	0
323	1. Pre 2020	Respiratory	Ground 911 Scene	3	18+	Female	Transported	Urban	MN	2015-01	1	1. Pre	0	0	1	0	0	0	0	1	0	0	1	0	0	1	0	0	0
324	1. Pre 2020	Medical	Ground 911 Scene	3	18+	Male	Transported	Urban	MN	2015-01	1	1. Pre	0	0	1	0	0	0	0	1	0	0	1	0	0	0	1	0	0
325	1. Pre 2020	Respiratory	Ground 911 Scene	3	<18	Male	Transported	Urban	MN	2015-01	1	1. Pre	0	0	1	0	0	0	0	1	0	0	0	1	0	0	1	0	0
326	1. Pre 2020	Trauma	Ground 911 Scene	3	18+	Female	Transported	Urban	MN	2015-01	1	1. Pre	0	0	0	1	0	0	0	1	0	0	1	0	0	1	0	0	0
327	1. Pre 2020	Medical	Ground 911 Scene	3	18+	Male	Transported	Urban	MN	2015-01	1	1. Pre	0	0	1	0	0	0	0	1	0	0	1	0	0	0	1	0	0
328	1. Pre 2020		Ground 911 Scene	1	18+	Male	No Transport	Urban	WI	2015-01	1	1. Pre	0	0	0	0	0	1	0	0	0	0	1	0	0	0	1	0	1
329	1. Pre 2020	Behavioral	Ground 911 Scene	3	18+	Male	Transported	Urban	MN	2015-01	1	1. Pre	0	0	0	0	1	0	0	1	0	0	1	0	0	0	1	0	0
330	1. Pre 2020	Environmental	Ground 911 Scene	3	18+	Female	Transported	Urban	MN	2015-01	1	1. Pre	0	0	1	0	0	0	0	1	0	0	1	0	0	1	0	0	0
331	1. Pre 2020	Behavioral	Ground 911 Scene	3	18+	Female	Transported	Urban	MN	2015-01	1	1. Pre	0	0	0	0	1	0	0	1	0	0	1	0	0	1	0	0	0
332	1. Pre 2020	Medical	Ground 911 Scene	3	18+	Female	Transported	Urban	MN	2015-01	1	1. Pre	0	0	1	0	0	0	0	1	0	0	1	0	0	1	0	0	0
333	1. Pre 2020	Trauma	Ground 911 Scene	3	18+	Male	Transported	Urban	MN	2015-01	1	1. Pre	0	0	0	1	0	0	0	1	0	0	1	0	0	0	1	0	0
334	1. Pre 2020	Cardiac	Ground 911 Scene	5	18+	Female	Scene Death	Urban	MN	2015-01	1	1. Pre	0	0	1	0	0	0	0	0	0	1	1	0	0	1	0	0	0
335	1. Pre 2020	Respiratory	Ground 911 Scene	3	18+	Female	Transported	Rural	MN	2015-01	1	1. Pre	0	0	1	0	0	0	0	1	0	0	1	0	0	1	0	0	0
336	1. Pre 2020	Behavioral	Ground 911 Scene	3	18+	Male	Transported	Urban	MN	2015-01	1	1. Pre	0	1	0	0	1	0	0	1	0	0	1	0	0	0	1	0	0
337	1. Pre 2020	Respiratory	Ground 911 Scene	3	18+	Male	Transported	Urban	MN	2015-01	1	1. Pre	0	0	1	0	0	0	0	1	0	0	1	0	0	0	1	0	0
338	1. Pre 2020	Trauma	Ground 911 Scene	3	18+	Male	Transported	Rural	MN	2015-01	1	1. Pre	0	0	0	1	0	0	0	1	0	0	1	0	0	0	1	0	0
339	1. Pre 2020	Respiratory	Ground 911 Scene	3	18+	Male	Transported	Urban	MN	2015-01	1	1. Pre	0	0	1	0	0	0	0	1	0	0	1	0	0	0	1	0	0
340	1. Pre 2020	Respiratory	Ground 911 Scene	3	18+	Female	Transported	Urban	MN	2015-01	1	1. Pre	0	0	1	0	0	0	0	1	0	0	1	0	0	1	0	0	0
341	1. Pre 2020		Ground 911 Scene	1	UNK	Male	No Transport	Rural	MN	2015-01	1	1. Pre	0	0	0	0	0	1	0	0	0	0	0	0	1	0	1	0	0
342	1. Pre 2020	OB	Ground 911 Scene	3	18+	Female	Transported	Rural	MN	2015-01	1	1. Pre	0	0	1	0	0	0	0	1	0	0	1	0	0	1	0	0	0
343	1. Pre 2020	Medical	Ground 911 Scene	3	18+	Female	Transported	Rural	MN	2015-01	1	1. Pre	0	0	1	0	0	0	0	1	0	0	1	0	0	1	0	0	0
344	1. Pre 2020	Medical	Ground 911 Scene	3	18+	Female	Transported	Rural	MN	2015-01	1	1. Pre	0	0	1	0	0	0	0	1	0	0	1	0	0	1	0	0	0
345	1. Pre 2020	Medical	Ground 911 Scene	3	18+	Female	Transported	Rural	MN	2015-01	1	1. Pre	0	0	1	0	0	0	0	1	0	0	1	0	0	1	0	0	0
346	1. Pre 2020	Trauma	Ground 911 Scene	3	18+	Female	Transported	Urban	MN	2015-01	1	1. Pre	0	0	0	1	0	0	0	1	0	0	1	0	0	1	0	0	0
347	1. Pre 2020	Medical	Ground 911 Scene	3	18+	Male	Transported	Urban	MN	2015-01	1	1. Pre	0	0	1	0	0	0	0	1	0	0	1	0	0	0	1	0	0
348	1. Pre 2020	Medical	Ground 911 Scene	3	18+	Female	Transported	Urban	MN	2015-01	1	1. Pre	0	0	1	0	0	0	0	1	0	0	1	0	0	1	0	0	0
349	1. Pre 2020	OB	Ground 911 Scene	3	<18	Male	Transported	Rural	MN	2015-01	1	1. Pre	0	0	1	0	0	0	0	1	0	0	0	1	0	0	1	0	0
350	1. Pre 2020	Trauma	Ground 911 Scene	5	18+	Male	Scene Death	Urban	MN	2015-01	1	1. Pre	0	0	0	1	0	0	0	0	0	1	1	0	0	0	1	0	0
351	1. Pre 2020	Medical	Ground 911 Scene	3	18+	Female	Transported	Urban	MN	2015-01	1	1. Pre	0	0	1	0	0	0	0	1	0	0	1	0	0	1	0	0	0
352	1. Pre 2020	Medical	Ground 911 Scene	3	18+	Female	Transported	Urban	MN	2015-01	1	1. Pre	0	0	1	0	0	0	0	1	0	0	1	0	0	1	0	0	0
353	1. Pre 2020	Cardiac	Ground 911 Scene	3	18+	Female	Transported	Urban	MN	2015-01	1	1. Pre	0	0	1	0	0	0	0	1	0	0	1	0	0	1	0	0	0
354	1. Pre 2020	Medical	Ground 911 Scene	1	18+	Female	No Transport	Urban	WI	2015-01	1	1. Pre	0	0	1	0	0	1	0	0	0	0	1	0	0	1	0	0	0
355	1. Pre 2020	Trauma	Ground 911 Scene	3	18+	Female	Transported	Urban	MN	2015-01	1	1. Pre	0	0	0	1	0	0	0	1	0	0	1	0	0	1	0	0	0
356	1. Pre 2020	Trauma	Ground 911 Scene	3	18+	Male	Transported	Urban	MN	2015-01	1	1. Pre	0	0	0	1	0	0	0	1	0	0	1	0	0	0	1	0	0
357	1. Pre 2020	Medical	Ground 911 Scene	3	18+	Female	Transported	Urban	MN	2015-01	1	1. Pre	0	0	1	0	0	0	0	1	0	0	1	0	0	1	0	0	0
358	1. Pre 2020	Medical	Ground 911 Scene	3	18+	Male	Transported	Rural	MN	2015-01	1	1. Pre	0	0	1	0	0	0	0	1	0	0	1	0	0	0	1	0	0
359	1. Pre 2020	Respiratory	Ground 911 Scene	3	18+	Male	Transported	Urban	WI	2015-01	1	1. Pre	0	0	1	0	0	0	0	1	0	0	1	0	0	0	1	0	0
360	1. Pre 2020	Behavioral	Ground 911 Scene	3	18+	Male	Transported	Urban	MN	2015-01	1	1. Pre	0	0	0	0	1	0	0	1	0	0	1	0	0	0	1	0	0
361	1. Pre 2020	Respiratory	Ground 911 Scene	1	18+	Male	No Transport	Urban	MN	2015-01	1	1. Pre	0	0	1	0	0	1	0	0	0	0	1	0	0	0	1	0	0
362	1. Pre 2020	Medical	Ground 911 Scene	3	18+	Female	Transported	Urban	MN	2015-01	1	1. Pre	0	0	1	0	0	0	0	1	0	0	1	0	0	1	0	0	0
363	1. Pre 2020	Trauma	Ground 911 Scene	3	18+	Female	Transported	Urban	MN	2015-01	1	1. Pre	0	0	0	1	0	0	0	1	0	0	1	0	0	1	0	0	0
364	1. Pre 2020	Medical	Ground 911 Scene	3	18+	Female	Transported	Urban	MN	2015-01	1	1. Pre	0	0	1	0	0	0	0	1	0	0	1	0	0	1	0	0	0
365	1. Pre 2020	Medical	Ground 911 Scene	3	18+	Male	Transported	Urban	WI	2015-01	1	1. Pre	0	0	1	0	0	0	0	1	0	0	1	0	0	0	1	0	0
366	1. Pre 2020	Medical	Ground 911 Scene	3	18+	Female	Transported	Urban	MN	2015-01	1	1. Pre	0	0	1	0	0	0	0	1	0	0	1	0	0	1	0	0	0
367	1. Pre 2020	Trauma	Ground 911 Scene	3	18+	Male	Transported	Urban	MN	2015-01	1	1. Pre	0	0	0	1	0	0	0	1	0	0	1	0	0	0	1	0	0
368	1. Pre 2020	Medical	Ground 911 Scene	3	18+	Female	Transported	Urban	MN	2015-01	1	1. Pre	0	0	1	0	0	0	0	1	0	0	1	0	0	1	0	0	0
369	1. Pre 2020	Respiratory	Ground 911 Scene	3	18+	Male	Transported	Urban	MN	2015-01	1	1. Pre	0	0	1	0	0	0	0	1	0	0	1	0	0	0	1	0	0
370	1. Pre 2020	Medical	Ground 911 Scene	3	18+	Male	Transported	Urban	WI	2015-01	1	1. Pre	0	0	1	0	0	0	0	1	0	0	1	0	0	0	1	0	0
371	1. Pre 2020	Medical	Ground 911 Scene	3	18+	Female	Transported	Urban	MN	2015-01	1	1. Pre	0	0	1	0	0	0	0	1	0	0	1	0	0	1	0	0	0
372	1. Pre 2020	Medical	Ground 911 Scene	3	18+	Female	Transported	Urban	MN	2015-01	1	1. Pre	0	0	1	0	0	0	0	1	0	0	1	0	0	1	0	0	0
373	1. Pre 2020	Behavioral	Ground 911 Scene	3	18+	Male	Transported	Urban	MN	2015-01	1	1. Pre	0	0	0	0	1	0	0	1	0	0	1	0	0	0	1	0	0
374	1. Pre 2020	Medical	Ground 911 Scene	3	18+	Female	Transported	Urban	MN	2015-01	1	1. Pre	0	0	1	0	0	0	0	1	0	0	1	0	0	1	0	0	0
375	1. Pre 2020	Medical	Ground 911 Scene	3	18+	Female	Transported	Urban	WI	2015-01	1	1. Pre	0	0	1	0	0	0	0	1	0	0	1	0	0	1	0	0	0
376	1. Pre 2020	Respiratory	Ground 911 Scene	3	18+	Male	Transported	Rural	MN	2015-01	1	1. Pre	0	0	1	0	0	0	0	1	0	0	1	0	0	0	1	0	0
377	1. Pre 2020	Medical	Ground 911 Scene	3	18+	Female	Transported	Rural	MN	2015-01	1	1. Pre	0	0	1	0	0	0	0	1	0	0	1	0	0	1	0	0	0
378	1. Pre 2020	Respiratory	Ground 911 Scene	3	18+	Female	Transported	Rural	MN	2015-01	1	1. Pre	0	0	1	0	0	0	0	1	0	0	1	0	0	1	0	0	0
379	1. Pre 2020	Trauma	Ground 911 Scene	3	18+	Female	Transported	Urban	MN	2015-01	1	1. Pre	0	0	0	1	0	0	0	1	0	0	1	0	0	1	0	0	0
380	1. Pre 2020	Trauma	Ground 911 Scene	3	18+	Female	Transported	Urban	MN	2015-01	1	1. Pre	0	0	0	1	0	0	0	1	0	0	1	0	0	1	0	0	0
381	1. Pre 2020	Behavioral	Ground 911 Scene	3	18+	Male	Transported	Rural	WI	2015-01	1	1. Pre	0	0	0	0	1	0	0	1	0	0	1	0	0	0	1	0	0
382	1. Pre 2020	Respiratory	Ground 911 Scene	3	18+	Female	Transported	Urban	MN	2015-01	1	1. Pre	0	0	1	0	0	0	0	1	0	0	1	0	0	1	0	0	0
383	1. Pre 2020	Trauma	Ground 911 Scene	3	18+	Male	Transported	Urban	MN	2015-01	1	1. Pre	0	0	0	1	0	0	0	1	0	0	1	0	0	0	1	0	0
384	1. Pre 2020	Medical	Ground 911 Scene	3	18+	Male	Transported	Urban	MN	2015-01	1	1. Pre	0	0	1	0	0	0	0	1	0	0	1	0	0	0	1	0	0
385	1. Pre 2020	Medical	Ground 911 Scene	3	18+	Female	Transported	Rural	MN	2015-01	1	1. Pre	0	0	1	0	0	0	0	1	0	0	1	0	0	1	0	0	0
386	1. Pre 2020	Trauma	Ground 911 Scene	1	18+	Male	No Transport	Urban	MN	2015-01	1	1. Pre	0	0	0	1	0	1	0	0	0	0	1	0	0	0	1	0	0
387	1. Pre 2020	Cardiac	Ground 911 Scene	4	18+	Male	Transported	Urban	MN	2015-01	1	1. Pre	0	0	1	0	0	0	0	0	1	0	1	0	0	0	1	0	0
388	1. Pre 2020	Medical	Ground 911 Scene	3	18+	Female	Transported	Urban	MN	2015-01	1	1. Pre	0	0	1	0	0	0	0	1	0	0	1	0	0	1	0	0	0
389	1. Pre 2020	Medical	Ground 911 Scene	3	18+	Female	Transported	Urban	MN	2015-01	1	1. Pre	0	0	1	0	0	0	0	1	0	0	1	0	0	1	0	0	0
390	1. Pre 2020	Cardiac	Ground 911 Scene	3	18+	Male	Transported	Urban	WI	2015-01	1	1. Pre	0	0	1	0	0	0	0	1	0	0	1	0	0	0	1	0	0
391	1. Pre 2020	Medical	Ground 911 Scene	3	18+	Male	Transported	Rural	MN	2015-01	1	1. Pre	0	0	1	0	0	0	0	1	0	0	1	0	0	0	1	0	0
392	1. Pre 2020	Trauma	Ground 911 Scene	1	<18	Female	No Transport	Urban	MN	2015-01	1	1. Pre	0	0	0	1	0	1	0	0	0	0	0	1	0	1	0	0	0
393	1. Pre 2020	Trauma	Ground 911 Scene	1	18+	Male	No Transport	Urban	MN	2015-01	1	1. Pre	0	0	0	1	0	1	0	0	0	0	1	0	0	0	1	0	1
394	1. Pre 2020	Medical	Ground 911 Scene	3	18+	Female	Transported	Rural	MN	2015-01	1	1. Pre	0	0	1	0	0	0	0	1	0	0	1	0	0	1	0	0	0
395	1. Pre 2020	Medical	Ground 911 Scene	3	18+	Male	Transported	Urban	MN	2015-01	1	1. Pre	0	0	1	0	0	0	0	1	0	0	1	0	0	0	1	0	0
396	1. Pre 2020	Respiratory	Ground 911 Scene	3	18+	Female	Transported	Urban	MN	2015-01	1	1. Pre	0	0	1	0	0	0	0	1	0	0	1	0	0	1	0	0	0
397	1. Pre 2020	Medical	Ground 911 Scene	3	18+	Male	Transported	Rural	MN	2015-01	1	1. Pre	0	0	1	0	0	0	0	1	0	0	1	0	0	0	1	0	0
398	1. Pre 2020	Respiratory	Ground 911 Scene	3	18+	Female	Transported	Urban	MN	2015-01	1	1. Pre	0	0	1	0	0	0	0	1	0	0	1	0	0	1	0	0	0
399	1. Pre 2020	Medical	Ground 911 Scene	3	18+	Female	Transported	Urban	MN	2015-01	1	1. Pre	0	0	1	0	0	0	0	1	0	0	1	0	0	1	0	0	0
400	1. Pre 2020	Trauma	Ground 911 Scene	3	18+	Male	Transported	Urban	MN	2015-01	1	1. Pre	0	0	0	1	0	0	0	1	0	0	1	0	0	0	1	0	0
401	1. Pre 2020	Cardiac	Ground 911 Scene	5	18+	Male	Transported	Urban	MN	2015-01	1	1. Pre	0	0	1	0	0	0	0	0	0	1	1	0	0	0	1	0	0
402	1. Pre 2020		Ground 911 Scene	1	18+	Male	No Transport	Urban	MN	2015-01	1	1. Pre	0	0	0	0	0	1	0	0	0	0	1	0	0	0	1	0	0
403	1. Pre 2020	Trauma	Ground 911 Scene	3	18+	Female	Transported	Urban	MN	2015-01	1	1. Pre	0	0	0	1	0	0	0	1	0	0	1	0	0	1	0	0	1
404	1. Pre 2020	Trauma	Ground 911 Scene	3	18+	Male	Transported	Urban	WI	2015-01	1	1. Pre	0	0	0	1	0	0	0	1	0	0	1	0	0	0	1	0	0
405	1. Pre 2020		Ground 911 Scene	1	18+	Unknown	No Transport	Rural	MN	2015-01	1	1. Pre	0	0	0	0	0	1	0	0	0	0	1	0	0	0	0	1	0
406	1. Pre 2020	Cardiac	Ground 911 Scene	3	18+	Female	Transported	Urban	MN	2015-01	1	1. Pre	0	0	1	0	0	0	0	1	0	0	1	0	0	1	0	0	0
407	1. Pre 2020	Respiratory	Ground 911 Scene	3	18+	Female	Transported	Urban	WI	2015-01	1	1. Pre	0	0	1	0	0	0	0	1	0	0	1	0	0	1	0	0	0
408	1. Pre 2020	Medical	Ground 911 Scene	3	18+	Male	Transported	Rural	MN	2015-01	1	1. Pre	0	0	1	0	0	0	0	1	0	0	1	0	0	0	1	0	0
409	1. Pre 2020	Medical	Ground 911 Scene	3	18+	Female	Transported	Rural	MN	2015-01	1	1. Pre	0	0	1	0	0	0	0	1	0	0	1	0	0	1	0	0	0
410	1. Pre 2020	Trauma	Ground 911 Scene	3	18+	Male	Transported	Urban	WI	2015-01	1	1. Pre	0	0	0	1	0	0	0	1	0	0	1	0	0	0	1	0	0
411	1. Pre 2020	Behavioral	Ground 911 Scene	3	18+	Female	Transported	Urban	WI	2015-01	1	1. Pre	0	0	0	0	1	0	0	1	0	0	1	0	0	1	0	0	0
412	1. Pre 2020	Behavioral	Ground 911 Scene	3	18+	Female	Transported	Rural	MN	2015-01	1	1. Pre	0	0	0	0	1	0	0	1	0	0	1	0	0	1	0	0	0
413	1. Pre 2020	Respiratory	Ground 911 Scene	3	18+	Female	Transported	Rural	MN	2015-01	1	1. Pre	0	0	1	0	0	0	0	1	0	0	1	0	0	1	0	0	0
414	1. Pre 2020	Behavioral	Ground 911 Scene	3	18+	Male	Transported	Urban	WI	2015-01	1	1. Pre	0	1	0	0	1	0	0	1	0	0	1	0	0	0	1	0	0
415	1. Pre 2020	Trauma	Ground 911 Scene	3	18+	Male	Transported	Urban	MN	2015-01	1	1. Pre	0	0	0	1	0	0	0	1	0	0	1	0	0	0	1	0	0
416	1. Pre 2020	Medical	Ground 911 Scene	3	18+	Male	Transported	Urban	MN	2015-01	1	1. Pre	0	0	1	0	0	0	0	1	0	0	1	0	0	0	1	0	0
417	1. Pre 2020	Medical	Ground 911 Scene	3	18+	Male	Transported	Rural	MN	2015-01	1	1. Pre	0	0	1	0	0	0	0	1	0	0	1	0	0	0	1	0	0
418	1. Pre 2020	Behavioral	Ground 911 Scene	3	18+	Male	Transported	Rural	MN	2015-01	1	1. Pre	0	1	0	0	1	0	0	1	0	0	1	0	0	0	1	0	0
419	1. Pre 2020	Respiratory	Ground 911 Scene	3	18+	Male	Transported	Urban	MN	2015-01	1	1. Pre	0	0	1	0	0	0	0	1	0	0	1	0	0	0	1	0	0
420	1. Pre 2020	Cardiac	Ground 911 Scene	3	18+	Female	Transported	Urban	MN	2015-01	1	1. Pre	0	0	1	0	0	0	0	1	0	0	1	0	0	1	0	0	0
421	1. Pre 2020	Respiratory	Ground 911 Scene	3	18+	Male	Transported	Urban	MN	2015-01	1	1. Pre	0	0	1	0	0	0	0	1	0	0	1	0	0	0	1	0	0
422	1. Pre 2020	Trauma	Ground 911 Scene	3	<18	Male	Transported	Urban	MN	2015-01	1	1. Pre	0	0	0	1	0	0	0	1	0	0	0	1	0	0	1	0	0
423	1. Pre 2020	Trauma	Ground 911 Scene	3	18+	Female	Transported	Urban	MN	2015-01	1	1. Pre	0	0	0	1	0	0	0	1	0	0	1	0	0	1	0	0	0
424	1. Pre 2020	Respiratory	Ground 911 Scene	3	18+	Male	Transported	Urban	MN	2015-01	1	1. Pre	0	0	1	0	0	0	0	1	0	0	1	0	0	0	1	0	0
425	1. Pre 2020	Behavioral	Ground 911 Scene	3	18+	Male	Transported	Urban	MN	2015-01	1	1. Pre	0	0	0	0	1	0	0	1	0	0	1	0	0	0	1	0	0
426	1. Pre 2020	Respiratory	Ground 911 Scene	3	<18	Female	Transported	Rural	WI	2015-01	1	1. Pre	0	0	1	0	0	0	0	1	0	0	0	1	0	1	0	0	0
427	1. Pre 2020	Trauma	Ground 911 Scene	3	18+	Male	Transported	Urban	MN	2015-01	1	1. Pre	0	0	0	1	0	0	0	1	0	0	1	0	0	0	1	0	0
428	1. Pre 2020	Behavioral	Ground 911 Scene	3	18+	Female	Transported	Urban	MN	2015-01	1	1. Pre	0	0	0	0	1	0	0	1	0	0	1	0	0	1	0	0	0
429	1. Pre 2020	Medical	Ground 911 Scene	3	18+	Female	Transported	Rural	MN	2015-01	1	1. Pre	0	0	1	0	0	0	0	1	0	0	1	0	0	1	0	0	0
430	1. Pre 2020	Neonatal	Ground 911 Scene	3	<18	Female	Other Runs	Urban	MN	2015-01	1	1. Pre	0	0	1	0	0	0	0	1	0	0	0	1	0	1	0	0	0
431	1. Pre 2020	Medical	Ground 911 Scene	3	18+	Female	Transported	Urban	MN	2015-01	1	1. Pre	0	0	1	0	0	0	0	1	0	0	1	0	0	1	0	0	0
432	1. Pre 2020	Respiratory	Ground 911 Scene	3	18+	Female	Transported	Rural	MN	2015-01	1	1. Pre	0	0	1	0	0	0	0	1	0	0	1	0	0	1	0	0	0
433	1. Pre 2020	Medical	Ground 911 Scene	1	18+	Female	No Transport	Urban	MN	2015-01	1	1. Pre	0	0	1	0	0	1	0	0	0	0	1	0	0	1	0	0	0
434	1. Pre 2020	Medical	Ground 911 Scene	3	18+	Female	Transported	Rural	MN	2015-01	1	1. Pre	0	0	1	0	0	0	0	1	0	0	1	0	0	1	0	0	0
435	1. Pre 2020	Cardiac	Ground 911 Scene	3	18+	Female	Transported	Urban	MN	2015-01	1	1. Pre	0	0	1	0	0	0	0	1	0	0	1	0	0	1	0	0	0
436	1. Pre 2020	Medical	Ground 911 Scene	3	18+	Female	Transported	Urban	MN	2015-01	1	1. Pre	0	0	1	0	0	0	0	1	0	0	1	0	0	1	0	0	0
437	1. Pre 2020	Medical	Ground 911 Scene	3	18+	Male	Transported	Urban	MN	2015-01	1	1. Pre	0	0	1	0	0	0	0	1	0	0	1	0	0	0	1	0	0
438	1. Pre 2020	Respiratory	Ground 911 Scene	3	18+	Male	Transported	Rural	MN	2015-01	1	1. Pre	0	0	1	0	0	0	0	1	0	0	1	0	0	0	1	0	0
439	1. Pre 2020	Trauma	Ground 911 Scene	3	<18	Female	Transported	Urban	MN	2015-01	1	1. Pre	0	0	0	1	0	0	0	1	0	0	0	1	0	1	0	0	1
440	1. Pre 2020	Medical	Ground 911 Scene	3	18+	Female	Transported	Urban	MN	2015-01	1	1. Pre	0	0	1	0	0	0	0	1	0	0	1	0	0	1	0	0	0
441	1. Pre 2020	Trauma	Ground 911 Scene	3	18+	Female	Transported	Urban	MN	2015-01	1	1. Pre	0	0	0	1	0	0	0	1	0	0	1	0	0	1	0	0	1
442	1. Pre 2020		Ground 911 Scene	1	18+	Male	No Transport	Urban	MN	2015-01	1	1. Pre	0	0	0	0	0	1	0	0	0	0	1	0	0	0	1	0	1
443	1. Pre 2020	Behavioral	Ground 911 Scene	3	18+	Female	Transported	Urban	MN	2015-01	1	1. Pre	0	1	0	0	1	0	0	1	0	0	1	0	0	1	0	0	0
444	1. Pre 2020	Medical	Ground 911 Scene	3	18+	Female	Transported	Urban	MN	2015-01	1	1. Pre	0	0	1	0	0	0	0	1	0	0	1	0	0	1	0	0	0
445	1. Pre 2020	Medical	Ground 911 Scene	3	18+	Female	Transported	Urban	MN	2015-01	1	1. Pre	0	0	1	0	0	0	0	1	0	0	1	0	0	1	0	0	0
446	1. Pre 2020	Cardiac	Ground 911 Scene	3	18+	Female	Transported	Urban	MN	2015-01	1	1. Pre	0	0	1	0	0	0	0	1	0	0	1	0	0	1	0	0	0
447	1. Pre 2020	Medical	Ground 911 Scene	3	<18	Female	Transported	Urban	MN	2015-01	1	1. Pre	0	0	1	0	0	0	0	1	0	0	0	1	0	1	0	0	0
448	1. Pre 2020		Ground 911 Scene	5	18+	Male	Scene Death	Urban	MN	2015-01	1	1. Pre	0	0	0	0	0	0	0	0	0	1	1	0	0	0	1	0	0
449	1. Pre 2020	Medical	Ground 911 Scene	3	18+	Male	Transported	Urban	WI	2015-01	1	1. Pre	0	0	1	0	0	0	0	1	0	0	1	0	0	0	1	0	0
450	1. Pre 2020	Medical	Ground 911 Scene	3	18+	Male	Transported	Rural	WI	2015-01	1	1. Pre	0	0	1	0	0	0	0	1	0	0	1	0	0	0	1	0	0
451	1. Pre 2020	Medical	Ground 911 Scene	3	18+	Female	Transported	Urban	MN	2015-01	1	1. Pre	0	0	1	0	0	0	0	1	0	0	1	0	0	1	0	0	0
452	1. Pre 2020	Trauma	Ground 911 Scene	3	18+	Male	Transported	Urban	MN	2015-01	1	1. Pre	0	0	0	1	0	0	0	1	0	0	1	0	0	0	1	0	0
453	1. Pre 2020	Behavioral	Ground 911 Scene	3	18+	Male	Transported	Rural	MN	2015-01	1	1. Pre	0	0	0	0	1	0	0	1	0	0	1	0	0	0	1	0	0
454	1. Pre 2020	Medical	Ground 911 Scene	3	18+	Male	Transported	Urban	MN	2015-01	1	1. Pre	0	0	1	0	0	0	0	1	0	0	1	0	0	0	1	0	0
455	1. Pre 2020	Trauma	Ground 911 Scene	3	18+	Female	Transported	Urban	MN	2015-01	1	1. Pre	0	0	0	1	0	0	0	1	0	0	1	0	0	1	0	0	0
456	1. Pre 2020	Behavioral	Ground 911 Scene	3	18+	Male	Transported	Urban	MN	2015-01	1	1. Pre	0	1	0	0	1	0	0	1	0	0	1	0	0	0	1	0	0
457	1. Pre 2020	Medical	Ground 911 Scene	3	18+	Male	Transported	Urban	MN	2015-01	1	1. Pre	0	0	1	0	0	0	0	1	0	0	1	0	0	0	1	0	0
458	1. Pre 2020	Trauma	Ground 911 Scene	3	18+	Male	Transported	Urban	MN	2015-01	1	1. Pre	0	0	0	1	0	0	0	1	0	0	1	0	0	0	1	0	0
459	1. Pre 2020	Medical	Ground 911 Scene	3	18+	Male	Transported	Rural	WI	2015-01	1	1. Pre	0	0	1	0	0	0	0	1	0	0	1	0	0	0	1	0	0
460	1. Pre 2020	Medical	Ground 911 Scene	3	18+	Male	Transported	Rural	MN	2015-01	1	1. Pre	0	0	1	0	0	0	0	1	0	0	1	0	0	0	1	0	0
461	1. Pre 2020	Medical	Ground 911 Scene	3	18+	Male	Transported	Urban	MN	2015-01	1	1. Pre	0	0	1	0	0	0	0	1	0	0	1	0	0	0	1	0	0
462	1. Pre 2020	Trauma	Ground 911 Scene	3	18+	Male	Transported	Rural	MN	2015-01	1	1. Pre	0	0	0	1	0	0	0	1	0	0	1	0	0	0	1	0	0
463	1. Pre 2020	Behavioral	Ground 911 Scene	3	18+	Female	Transported	Rural	MN	2015-01	1	1. Pre	0	0	0	0	1	0	0	1	0	0	1	0	0	1	0	0	0
464	1. Pre 2020	Cardiac	Ground 911 Scene	3	18+	Male	Transported	Urban	MN	2015-01	1	1. Pre	0	0	1	0	0	0	0	1	0	0	1	0	0	0	1	0	0
465	1. Pre 2020	Trauma	Ground 911 Scene	3	18+	Male	Transported	Urban	MN	2015-01	1	1. Pre	0	0	0	1	0	0	0	1	0	0	1	0	0	0	1	0	0
466	1. Pre 2020	Medical	Ground 911 Scene	3	18+	Male	Transported	Rural	MN	2015-01	1	1. Pre	0	0	1	0	0	0	0	1	0	0	1	0	0	0	1	0	0
467	1. Pre 2020	Behavioral	Ground 911 Scene	3	18+	Female	Transported	Urban	MN	2015-01	1	1. Pre	0	1	0	0	1	0	0	1	0	0	1	0	0	1	0	0	0
468	1. Pre 2020	Behavioral	Ground 911 Scene	3	18+	Male	Transported	Urban	MN	2015-01	1	1. Pre	0	0	0	0	1	0	0	1	0	0	1	0	0	0	1	0	0
469	1. Pre 2020	Medical	Ground 911 Scene	3	<18	Female	Transported	Urban	MN	2015-01	1	1. Pre	0	0	1	0	0	0	0	1	0	0	0	1	0	1	0	0	0
470	1. Pre 2020	Trauma	Ground 911 Scene	3	18+	Male	Transported	Urban	MN	2015-01	1	1. Pre	0	0	0	1	0	0	0	1	0	0	1	0	0	0	1	0	0
471	1. Pre 2020	Medical	Ground 911 Scene	3	18+	Female	Transported	Urban	WI	2015-01	1	1. Pre	0	0	1	0	0	0	0	1	0	0	1	0	0	1	0	0	0
472	1. Pre 2020	Medical	Ground 911 Scene	3	18+	Male	Transported	Urban	MN	2015-01	1	1. Pre	0	0	1	0	0	0	0	1	0	0	1	0	0	0	1	0	0
473	1. Pre 2020	Medical	Ground 911 Scene	3	18+	Male	Transported	Urban	WI	2015-01	1	1. Pre	0	0	1	0	0	0	0	1	0	0	1	0	0	0	1	0	0
474	1. Pre 2020	Medical	Ground 911 Scene	3	18+	Female	Transported	Rural	MN	2015-01	1	1. Pre	0	0	1	0	0	0	0	1	0	0	1	0	0	1	0	0	0
475	1. Pre 2020	Behavioral	Ground 911 Scene	3	18+	Unknown	Transported	Urban	MN	2015-01	1	1. Pre	0	0	0	0	1	0	0	1	0	0	1	0	0	0	0	1	0
476	1. Pre 2020	Medical	Ground 911 Scene	3	18+	Male	Transported	Rural	MN	2015-01	1	1. Pre	0	0	1	0	0	0	0	1	0	0	1	0	0	0	1	0	0
477	1. Pre 2020	Medical	Ground 911 Scene	3	18+	Female	Transported	Urban	MN	2015-01	1	1. Pre	0	0	1	0	0	0	0	1	0	0	1	0	0	1	0	0	0
478	1. Pre 2020	Respiratory	Ground 911 Scene	3	18+	Male	Transported	Urban	MN	2015-01	1	1. Pre	0	0	1	0	0	0	0	1	0	0	1	0	0	0	1	0	0
479	1. Pre 2020	Medical	Ground 911 Scene	3	18+	Female	Transported	Urban	MN	2015-01	1	1. Pre	0	0	1	0	0	0	0	1	0	0	1	0	0	1	0	0	0
480	1. Pre 2020	Respiratory	Ground 911 Scene	3	18+	Male	Transported	Urban	WI	2015-01	1	1. Pre	0	0	1	0	0	0	0	1	0	0	1	0	0	0	1	0	0
481	1. Pre 2020	Trauma	Ground 911 Scene	3	18+	Male	Transported	Urban	MN	2015-01	1	1. Pre	0	0	0	1	0	0	0	1	0	0	1	0	0	0	1	0	0
482	1. Pre 2020	Trauma	Ground 911 Scene	3	18+	Male	Transported	Urban	MN	2015-01	1	1. Pre	0	0	0	1	0	0	0	1	0	0	1	0	0	0	1	0	0
483	1. Pre 2020	Medical	Ground 911 Scene	3	18+	Male	Transported	Urban	MN	2015-01	1	1. Pre	0	0	1	0	0	0	0	1	0	0	1	0	0	0	1	0	0
484	1. Pre 2020	Cardiac	Ground 911 Scene	3	18+	Female	Transported	Urban	MN	2015-01	1	1. Pre	0	0	1	0	0	0	0	1	0	0	1	0	0	1	0	0	0
485	1. Pre 2020	Respiratory	Ground 911 Scene	3	18+	Female	Transported	Rural	MN	2015-01	1	1. Pre	0	0	1	0	0	0	0	1	0	0	1	0	0	1	0	0	0
486	1. Pre 2020	Medical	Ground 911 Scene	3	18+	Female	Transported	Urban	MN	2015-01	1	1. Pre	0	0	1	0	0	0	0	1	0	0	1	0	0	1	0	0	0
487	1. Pre 2020	Behavioral	Ground 911 Scene	3	18+	Female	Transported	Urban	MN	2015-01	1	1. Pre	0	0	0	0	1	0	0	1	0	0	1	0	0	1	0	0	0
488	1. Pre 2020	Medical	Ground 911 Scene	3	18+	Female	Transported	Urban	MN	2015-01	1	1. Pre	0	0	1	0	0	0	0	1	0	0	1	0	0	1	0	0	0
489	1. Pre 2020	Respiratory	Ground 911 Scene	3	18+	Female	Transported	Urban	MN	2015-01	1	1. Pre	0	0	1	0	0	0	0	1	0	0	1	0	0	1	0	0	0
490	1. Pre 2020	Respiratory	Ground 911 Scene	3	18+	Female	Transported	Rural	MN	2015-01	1	1. Pre	0	0	1	0	0	0	0	1	0	0	1	0	0	1	0	0	0
491	1. Pre 2020	Respiratory	Ground 911 Scene	3	18+	Female	Transported	Rural	MN	2015-01	1	1. Pre	0	0	1	0	0	0	0	1	0	0	1	0	0	1	0	0	0
492	1. Pre 2020	OB	Ground 911 Scene	3	18+	Female	Transported	Urban	WI	2015-01	1	1. Pre	0	0	1	0	0	0	0	1	0	0	1	0	0	1	0	0	0
493	1. Pre 2020	Medical	Ground 911 Scene	3	<18	Male	Transported	Urban	MN	2015-01	1	1. Pre	0	1	1	0	0	0	0	1	0	0	0	1	0	0	1	0	0
494	1. Pre 2020	Medical	Ground 911 Scene	3	18+	Female	Transported	Urban	MN	2015-01	1	1. Pre	0	0	1	0	0	0	0	1	0	0	1	0	0	1	0	0	0
495	1. Pre 2020	Cardiac	Ground 911 Scene	5	18+	Male	Scene Death	Urban	MN	2015-01	1	1. Pre	0	0	1	0	0	0	0	0	0	1	1	0	0	0	1	0	0
496	1. Pre 2020	Medical	Ground 911 Scene	3	18+	Male	Transported	Urban	WI	2015-01	1	1. Pre	0	0	1	0	0	0	0	1	0	0	1	0	0	0	1	0	0
497	1. Pre 2020	Medical	Ground 911 Scene	1	18+	Unknown	No Transport	Urban	MN	2015-01	1	1. Pre	0	0	1	0	0	1	0	0	0	0	1	0	0	0	0	1	0
498	1. Pre 2020	Medical	Ground 911 Scene	3	18+	Female	Transported	Urban	MN	2015-01	1	1. Pre	0	0	1	0	0	0	0	1	0	0	1	0	0	1	0	0	0
499	1. Pre 2020	Trauma	Ground 911 Scene	3	18+	Female	Transported	Urban	MN	2015-01	1	1. Pre	0	0	0	1	0	0	0	1	0	0	1	0	0	1	0	0	0
500	1. Pre 2020	Medical	Ground 911 Scene	3	18+	Female	Transported	Rural	WI	2015-01	1	1. Pre	0	0	1	0	0	0	0	1	0	0	1	0	0	1	0	0	0
501	1. Pre 2020	Medical	Ground 911 Scene	3	<18	Female	Transported	Urban	MN	2015-01	1	1. Pre	0	0	1	0	0	0	0	1	0	0	0	1	0	1	0	0	0
502	1. Pre 2020	Medical	Ground 911 Scene	3	18+	Female	Transported	Urban	MN	2015-01	1	1. Pre	0	0	1	0	0	0	0	1	0	0	1	0	0	1	0	0	0
503	1. Pre 2020	Medical	Ground 911 Scene	3	18+	Female	Transported	Urban	MN	2015-01	1	1. Pre	0	0	1	0	0	0	0	1	0	0	1	0	0	1	0	0	0
504	1. Pre 2020	Behavioral	Ground 911 Scene	3	18+	Female	Transported	Rural	MN	2015-01	1	1. Pre	0	0	0	0	1	0	0	1	0	0	1	0	0	1	0	0	0
505	1. Pre 2020	Cardiac	Ground 911 Scene	3	18+	Male	Transported	Urban	MN	2015-01	1	1. Pre	0	0	1	0	0	0	0	1	0	0	1	0	0	0	1	0	0
506	1. Pre 2020	Medical	Ground 911 Scene	3	18+	Female	Transported	Urban	MN	2015-01	1	1. Pre	0	0	1	0	0	0	0	1	0	0	1	0	0	1	0	0	0
507	1. Pre 2020	Medical	Ground 911 Scene	3	18+	Female	Transported	Urban	MN	2015-01	1	1. Pre	0	0	1	0	0	0	0	1	0	0	1	0	0	1	0	0	0
508	1. Pre 2020	Medical	Ground 911 Scene	3	18+	Male	Transported	Urban	MN	2015-01	1	1. Pre	0	0	1	0	0	0	0	1	0	0	1	0	0	0	1	0	0
509	1. Pre 2020	Behavioral	Ground 911 Scene	3	18+	Male	Transported	Urban	WI	2015-01	1	1. Pre	0	1	0	0	1	0	0	1	0	0	1	0	0	0	1	0	0
510	1. Pre 2020	Behavioral	Ground 911 Scene	3	18+	Male	Transported	Urban	MN	2015-01	1	1. Pre	0	1	0	0	1	0	0	1	0	0	1	0	0	0	1	0	0
511	1. Pre 2020	Medical	Ground 911 Scene	3	<18	Female	Transported	Urban	MN	2015-01	1	1. Pre	0	0	1	0	0	0	0	1	0	0	0	1	0	1	0	0	0
512	1. Pre 2020	Medical	Ground 911 Scene	3	18+	Male	Transported	Urban	MN	2015-01	1	1. Pre	0	0	1	0	0	0	0	1	0	0	1	0	0	0	1	0	0
513	1. Pre 2020	Medical	Ground 911 Scene	3	18+	Male	Transported	Urban	MN	2015-01	1	1. Pre	0	0	1	0	0	0	0	1	0	0	1	0	0	0	1	0	0
514	1. Pre 2020	Medical	Ground 911 Scene	3	18+	Male	Transported	Urban	MN	2015-01	1	1. Pre	0	0	1	0	0	0	0	1	0	0	1	0	0	0	1	0	0
515	1. Pre 2020	Behavioral	Ground 911 Scene	3	18+	Male	Transported	Urban	WI	2015-01	1	1. Pre	0	1	0	0	1	0	0	1	0	0	1	0	0	0	1	0	0
516	1. Pre 2020	Medical	Ground 911 Scene	5	18+	Male	Scene Death	Urban	MN	2015-01	1	1. Pre	0	0	1	0	0	0	0	0	0	1	1	0	0	0	1	0	0
517	1. Pre 2020	Medical	Ground 911 Scene	3	18+	Male	Transported	Urban	MN	2015-01	1	1. Pre	0	0	1	0	0	0	0	1	0	0	1	0	0	0	1	0	0
518	1. Pre 2020	Trauma	Ground 911 Scene	3	18+	Female	Transported	Urban	MN	2015-01	1	1. Pre	0	0	0	1	0	0	0	1	0	0	1	0	0	1	0	0	0
519	1. Pre 2020	Medical	Ground 911 Scene	3	18+	Male	Transported	Rural	WI	2015-01	1	1. Pre	0	0	1	0	0	0	0	1	0	0	1	0	0	0	1	0	0
520	1. Pre 2020	Medical	Ground 911 Scene	1	18+	Male	No Transport	Rural	MN	2015-01	1	1. Pre	0	0	1	0	0	1	0	0	0	0	1	0	0	0	1	0	0
521	1. Pre 2020	Medical	Ground 911 Scene	3	<18	Male	Transported	Urban	MN	2015-01	1	1. Pre	0	0	1	0	0	0	0	1	0	0	0	1	0	0	1	0	0
522	1. Pre 2020	Medical	Ground 911 Scene	3	18+	Female	Transported	Urban	MN	2015-01	1	1. Pre	0	0	1	0	0	0	0	1	0	0	1	0	0	1	0	0	0
523	1. Pre 2020	Respiratory	Ground 911 Scene	3	18+	Female	Transported	Rural	MN	2015-01	1	1. Pre	0	0	1	0	0	0	0	1	0	0	1	0	0	1	0	0	0
524	1. Pre 2020	Medical	Ground 911 Scene	3	<18	Male	Transported	Urban	MN	2015-01	1	1. Pre	0	0	1	0	0	0	0	1	0	0	0	1	0	0	1	0	0
525	1. Pre 2020	Trauma	Ground 911 Scene	3	18+	Female	Transported	Urban	MN	2015-01	1	1. Pre	0	0	0	1	0	0	0	1	0	0	1	0	0	1	0	0	0
526	1. Pre 2020	Cardiac	Ground 911 Scene	3	18+	Male	Transported	Rural	MN	2015-01	1	1. Pre	0	0	1	0	0	0	0	1	0	0	1	0	0	0	1	0	0
527	1. Pre 2020	Medical	Ground 911 Scene	1	18+	Female	No Transport	Urban	MN	2015-01	1	1. Pre	0	0	1	0	0	1	0	0	0	0	1	0	0	1	0	0	0
528	1. Pre 2020	Trauma	Ground 911 Scene	1	18+	Male	No Transport	Urban	MN	2015-01	1	1. Pre	0	0	0	1	0	1	0	0	0	0	1	0	0	0	1	0	1
529	1. Pre 2020	Behavioral	Ground 911 Scene	3	18+	Male	Transported	Urban	MN	2015-01	1	1. Pre	0	1	0	0	1	0	0	1	0	0	1	0	0	0	1	0	0
530	1. Pre 2020	Trauma	Ground 911 Scene	1	18+	Unknown	No Transport	Rural	WI	2015-01	1	1. Pre	0	0	0	1	0	1	0	0	0	0	1	0	0	0	0	1	1
531	1. Pre 2020	Cardiac	Ground 911 Scene	3	18+	Female	Transported	Rural	MN	2015-01	1	1. Pre	0	0	1	0	0	0	0	1	0	0	1	0	0	1	0	0	0
532	1. Pre 2020	Trauma	Ground 911 Scene	3	18+	Male	Transported	Rural	MN	2015-01	1	1. Pre	0	0	0	1	0	0	0	1	0	0	1	0	0	0	1	0	0
533	1. Pre 2020	Medical	Ground 911 Scene	4	18+	Female	Transported	Urban	MN	2015-01	1	1. Pre	0	0	1	0	0	0	0	0	1	0	1	0	0	1	0	0	0
534	1. Pre 2020	Behavioral	Ground 911 Scene	3	18+	Male	Transported	Urban	MN	2015-01	1	1. Pre	0	0	0	0	1	0	0	1	0	0	1	0	0	0	1	0	0
535	1. Pre 2020	Medical	Ground 911 Scene	3	18+	Male	Transported	Urban	MN	2015-01	1	1. Pre	0	0	1	0	0	0	0	1	0	0	1	0	0	0	1	0	0
536	1. Pre 2020	Medical	Ground 911 Scene	3	<18	Female	Transported	Rural	WI	2015-01	1	1. Pre	0	0	1	0	0	0	0	1	0	0	0	1	0	1	0	0	0
537	1. Pre 2020	Cardiac	Ground 911 Scene	3	18+	Male	Transported	Urban	WI	2015-01	1	1. Pre	0	0	1	0	0	0	0	1	0	0	1	0	0	0	1	0	0
538	1. Pre 2020	Respiratory	Ground 911 Scene	3	18+	Female	Transported	Rural	MN	2015-01	1	1. Pre	0	0	1	0	0	0	0	1	0	0	1	0	0	1	0	0	0
539	1. Pre 2020	Respiratory	Ground 911 Scene	3	18+	Female	Transported	Urban	WI	2015-01	1	1. Pre	0	0	1	0	0	0	0	1	0	0	1	0	0	1	0	0	0
540	1. Pre 2020	Respiratory	Ground 911 Scene	3	18+	Male	Transported	Urban	MN	2015-01	1	1. Pre	0	0	1	0	0	0	0	1	0	0	1	0	0	0	1	0	0
541	1. Pre 2020	Medical	Ground 911 Scene	3	18+	Male	Transported	Urban	WI	2015-01	1	1. Pre	0	0	1	0	0	0	0	1	0	0	1	0	0	0	1	0	0
542	1. Pre 2020	Behavioral	Ground 911 Scene	3	<18	Male	Transported	Urban	MN	2015-01	1	1. Pre	0	0	0	0	1	0	0	1	0	0	0	1	0	0	1	0	0
543	1. Pre 2020	Medical	Ground 911 Scene	3	18+	Female	Transported	Urban	MN	2015-01	1	1. Pre	0	0	1	0	0	0	0	1	0	0	1	0	0	1	0	0	0
544	1. Pre 2020	Trauma	Ground 911 Scene	3	<18	Male	Transported	Urban	MN	2015-01	1	1. Pre	0	0	0	1	0	0	0	1	0	0	0	1	0	0	1	0	1
545	1. Pre 2020		Ground 911 Scene	1	18+	Male	No Transport	Urban	MN	2015-01	1	1. Pre	0	0	0	0	0	1	0	0	0	0	1	0	0	0	1	0	0
546	1. Pre 2020	Medical	Ground 911 Scene	3	18+	Male	Transported	Urban	MN	2015-01	1	1. Pre	0	0	1	0	0	0	0	1	0	0	1	0	0	0	1	0	0
547	1. Pre 2020	Behavioral	Ground 911 Scene	3	18+	Female	Transported	Urban	MN	2015-01	1	1. Pre	0	0	0	0	1	0	0	1	0	0	1	0	0	1	0	0	0
548	1. Pre 2020	Trauma	Ground 911 Scene	3	18+	Female	Transported	Urban	MN	2015-01	1	1. Pre	0	0	0	1	0	0	0	1	0	0	1	0	0	1	0	0	0
549	1. Pre 2020	Medical	Ground 911 Scene	3	18+	Female	Transported	Rural	MN	2015-01	1	1. Pre	0	0	1	0	0	0	0	1	0	0	1	0	0	1	0	0	0
550	1. Pre 2020	Medical	Ground 911 Scene	3	<18	Female	Transported	Urban	MN	2015-01	1	1. Pre	0	0	1	0	0	0	0	1	0	0	0	1	0	1	0	0	0
551	1. Pre 2020	Medical	Ground 911 Scene	3	18+	Male	Transported	Urban	MN	2015-01	1	1. Pre	0	0	1	0	0	0	0	1	0	0	1	0	0	0	1	0	0
552	1. Pre 2020	Respiratory	Ground 911 Scene	3	18+	Female	Transported	Urban	MN	2015-01	1	1. Pre	0	0	1	0	0	0	0	1	0	0	1	0	0	1	0	0	0
553	1. Pre 2020	Behavioral	Ground 911 Scene	3	18+	Female	Transported	Urban	MN	2015-01	1	1. Pre	0	0	0	0	1	0	0	1	0	0	1	0	0	1	0	0	0
554	1. Pre 2020	Cardiac	Ground 911 Scene	3	18+	Female	Transported	Urban	WI	2015-01	1	1. Pre	0	0	1	0	0	0	0	1	0	0	1	0	0	1	0	0	0
555	1. Pre 2020	Medical	Ground 911 Scene	3	18+	Male	Transported	Rural	MN	2015-01	1	1. Pre	0	0	1	0	0	0	0	1	0	0	1	0	0	0	1	0	0
556	1. Pre 2020	Medical	Ground 911 Scene	3	18+	Female	Transported	Urban	MN	2015-01	1	1. Pre	0	0	1	0	0	0	0	1	0	0	1	0	0	1	0	0	0
557	1. Pre 2020	Medical	Ground 911 Scene	3	18+	Male	Transported	Rural	MN	2015-01	1	1. Pre	0	0	1	0	0	0	0	1	0	0	1	0	0	0	1	0	0
558	1. Pre 2020	Respiratory	Ground 911 Scene	3	18+	Female	Transported	Urban	MN	2015-01	1	1. Pre	0	0	1	0	0	0	0	1	0	0	1	0	0	1	0	0	0
559	1. Pre 2020	Medical	Ground 911 Scene	3	18+	Male	Transported	Rural	MN	2015-01	1	1. Pre	0	0	1	0	0	0	0	1	0	0	1	0	0	0	1	0	0
560	1. Pre 2020	Respiratory	Ground 911 Scene	3	18+	Male	Transported	Urban	MN	2015-01	1	1. Pre	0	0	1	0	0	0	0	1	0	0	1	0	0	0	1	0	0
561	1. Pre 2020	Medical	Ground 911 Scene	3	18+	Female	Transported	Urban	MN	2015-01	1	1. Pre	0	0	1	0	0	0	0	1	0	0	1	0	0	1	0	0	0
562	1. Pre 2020	Medical	Ground 911 Scene	3	18+	Male	Transported	Urban	MN	2015-01	1	1. Pre	0	0	1	0	0	0	0	1	0	0	1	0	0	0	1	0	0
563	1. Pre 2020	Medical	Ground 911 Scene	3	18+	Female	Transported	Urban	MN	2015-01	1	1. Pre	0	0	1	0	0	0	0	1	0	0	1	0	0	1	0	0	0
564	1. Pre 2020	Medical	Ground 911 Scene	3	18+	Male	Transported	Urban	MN	2015-01	1	1. Pre	0	0	1	0	0	0	0	1	0	0	1	0	0	0	1	0	0
565	1. Pre 2020	Medical	Ground 911 Scene	3	18+	Male	Transported	Urban	MN	2015-01	1	1. Pre	0	0	1	0	0	0	0	1	0	0	1	0	0	0	1	0	0
566	1. Pre 2020	Medical	Ground 911 Scene	3	18+	Male	Transported	Rural	WI	2015-01	1	1. Pre	0	0	1	0	0	0	0	1	0	0	1	0	0	0	1	0	0
567	1. Pre 2020	Behavioral	Ground 911 Scene	3	18+	Male	Transported	Urban	MN	2015-01	1	1. Pre	0	0	0	0	1	0	0	1	0	0	1	0	0	0	1	0	0
568	1. Pre 2020	Behavioral	Ground 911 Scene	3	18+	Male	Transported	Urban	MN	2015-01	1	1. Pre	0	0	0	0	1	0	0	1	0	0	1	0	0	0	1	0	0
569	1. Pre 2020	Respiratory	Ground 911 Scene	3	<18	Female	Transported	Urban	MN	2015-01	1	1. Pre	0	0	1	0	0	0	0	1	0	0	0	1	0	1	0	0	0
570	1. Pre 2020	Medical	Ground 911 Scene	3	18+	Male	Transported	Rural	WI	2015-01	1	1. Pre	0	0	1	0	0	0	0	1	0	0	1	0	0	0	1	0	0
571	1. Pre 2020	Medical	Ground 911 Scene	3	18+	Male	Transported	Urban	MN	2015-01	1	1. Pre	0	0	1	0	0	0	0	1	0	0	1	0	0	0	1	0	0
572	1. Pre 2020	Behavioral	Ground 911 Scene	3	18+	Female	Transported	Urban	MN	2015-01	1	1. Pre	0	1	0	0	1	0	0	1	0	0	1	0	0	1	0	0	0
573	1. Pre 2020	Cardiac	Ground 911 Scene	5	18+	Female	Transported	Urban	MN	2015-01	1	1. Pre	0	0	1	0	0	0	0	0	0	1	1	0	0	1	0	0	0
574	1. Pre 2020	OB	Ground 911 Scene	1	18+	Female	No Transport	Rural	MN	2015-01	1	1. Pre	0	0	1	0	0	1	0	0	0	0	1	0	0	1	0	0	0
575	1. Pre 2020	Medical	Ground 911 Scene	3	18+	Female	Transported	Urban	WI	2015-01	1	1. Pre	0	0	1	0	0	0	0	1	0	0	1	0	0	1	0	0	0
576	1. Pre 2020	Trauma	Ground 911 Scene	3	18+	Female	Transported	Urban	MN	2015-01	1	1. Pre	0	0	0	1	0	0	0	1	0	0	1	0	0	1	0	0	0
577	1. Pre 2020	Medical	Ground 911 Scene	3	18+	Female	Transported	Urban	MN	2015-01	1	1. Pre	0	0	1	0	0	0	0	1	0	0	1	0	0	1	0	0	0
578	1. Pre 2020	Medical	Ground 911 Scene	3	18+	Male	Transported	Rural	MN	2015-01	1	1. Pre	0	0	1	0	0	0	0	1	0	0	1	0	0	0	1	0	0
579	1. Pre 2020	Respiratory	Ground 911 Scene	3	18+	Female	Transported	Urban	MN	2015-01	1	1. Pre	0	0	1	0	0	0	0	1	0	0	1	0	0	1	0	0	0
580	1. Pre 2020	Medical	Ground 911 Scene	3	18+	Male	Transported	Urban	MN	2015-01	1	1. Pre	0	0	1	0	0	0	0	1	0	0	1	0	0	0	1	0	0
581	1. Pre 2020	Medical	Ground 911 Scene	1	18+	Female	No Transport	Rural	WI	2015-01	1	1. Pre	0	0	1	0	0	1	0	0	0	0	1	0	0	1	0	0	0
582	1. Pre 2020	Medical	Ground 911 Scene	3	18+	Male	Transported	Urban	MN	2015-01	1	1. Pre	0	0	1	0	0	0	0	1	0	0	1	0	0	0	1	0	0
583	1. Pre 2020	Respiratory	Ground 911 Scene	3	18+	Male	Transported	Urban	MN	2015-01	1	1. Pre	0	0	1	0	0	0	0	1	0	0	1	0	0	0	1	0	0
584	1. Pre 2020	Medical	Ground 911 Scene	3	18+	Female	Transported	Rural	MN	2015-01	1	1. Pre	0	0	1	0	0	0	0	1	0	0	1	0	0	1	0	0	0
585	1. Pre 2020	Respiratory	Ground 911 Scene	3	18+	Male	Transported	Urban	MN	2015-01	1	1. Pre	0	0	1	0	0	0	0	1	0	0	1	0	0	0	1	0	0
586	1. Pre 2020	Cardiac	Ground 911 Scene	3	18+	Male	Transported	Rural	MN	2015-01	1	1. Pre	0	0	1	0	0	0	0	1	0	0	1	0	0	0	1	0	0
587	1. Pre 2020	Medical	Ground 911 Scene	3	18+	Female	Transported	Rural	MN	2015-01	1	1. Pre	0	0	1	0	0	0	0	1	0	0	1	0	0	1	0	0	0
588	1. Pre 2020	Trauma	Ground 911 Scene	3	18+	Female	Transported	Urban	MN	2015-01	1	1. Pre	0	0	0	1	0	0	0	1	0	0	1	0	0	1	0	0	0
589	1. Pre 2020	Trauma	Ground 911 Scene	3	18+	Female	Transported	Rural	MN	2015-01	1	1. Pre	0	0	0	1	0	0	0	1	0	0	1	0	0	1	0	0	1
590	1. Pre 2020	Medical	Ground 911 Scene	3	18+	Female	Transported	Urban	MN	2015-01	1	1. Pre	0	0	1	0	0	0	0	1	0	0	1	0	0	1	0	0	0
591	1. Pre 2020	Medical	Ground 911 Scene	1	18+	Male	No Transport	Rural	MN	2015-01	1	1. Pre	0	0	1	0	0	1	0	0	0	0	1	0	0	0	1	0	0
592	1. Pre 2020	Behavioral	Ground 911 Scene	3	18+	Female	Transported	Urban	MN	2015-01	1	1. Pre	0	1	0	0	1	0	0	1	0	0	1	0	0	1	0	0	0
593	1. Pre 2020	Cardiac	Ground 911 Scene	3	18+	Female	Transported	Urban	WI	2015-01	1	1. Pre	0	0	1	0	0	0	0	1	0	0	1	0	0	1	0	0	0
594	1. Pre 2020	Medical	Ground 911 Scene	3	18+	Male	Transported	Urban	MN	2015-01	1	1. Pre	0	0	1	0	0	0	0	1	0	0	1	0	0	0	1	0	0
595	1. Pre 2020	Medical	Ground 911 Scene	3	18+	Female	Transported	Urban	MN	2015-01	1	1. Pre	0	0	1	0	0	0	0	1	0	0	1	0	0	1	0	0	0
596	1. Pre 2020	Medical	Ground 911 Scene	3	18+	Female	Transported	Urban	MN	2015-01	1	1. Pre	0	0	1	0	0	0	0	1	0	0	1	0	0	1	0	0	0
597	1. Pre 2020	Medical	Ground 911 Scene	3	18+	Female	Transported	Urban	MN	2015-01	1	1. Pre	0	0	1	0	0	0	0	1	0	0	1	0	0	1	0	0	0
598	1. Pre 2020	Medical	Ground 911 Scene	3	18+	Male	Transported	Urban	MN	2015-01	1	1. Pre	0	0	1	0	0	0	0	1	0	0	1	0	0	0	1	0	0
599	1. Pre 2020	Cardiac	Ground 911 Scene	3	18+	Female	Transported	Urban	MN	2015-01	1	1. Pre	0	0	1	0	0	0	0	1	0	0	1	0	0	1	0	0	0
600	1. Pre 2020	Medical	Ground 911 Scene	3	18+	Male	Transported	Urban	WI	2015-01	1	1. Pre	0	0	1	0	0	0	0	1	0	0	1	0	0	0	1	0	0
601	1. Pre 2020	Respiratory	Ground 911 Scene	3	18+	Female	Transported	Urban	WI	2015-01	1	1. Pre	0	0	1	0	0	0	0	1	0	0	1	0	0	1	0	0	0
602	1. Pre 2020	Trauma	Ground 911 Scene	3	18+	Female	Transported	Urban	MN	2015-01	1	1. Pre	0	0	0	1	0	0	0	1	0	0	1	0	0	1	0	0	0
603	1. Pre 2020	Respiratory	Ground 911 Scene	3	18+	Male	Transported	Rural	MN	2015-01	1	1. Pre	0	0	1	0	0	0	0	1	0	0	1	0	0	0	1	0	0
604	1. Pre 2020	Behavioral	Ground 911 Scene	3	18+	Female	Transported	Urban	MN	2015-01	1	1. Pre	0	0	0	0	1	0	0	1	0	0	1	0	0	1	0	0	0
605	1. Pre 2020	Respiratory	Ground 911 Scene	3	18+	Female	Transported	Urban	MN	2015-01	1	1. Pre	0	0	1	0	0	0	0	1	0	0	1	0	0	1	0	0	0
606	1. Pre 2020	Medical	Ground 911 Scene	3	18+	Female	Transported	Urban	MN	2015-01	1	1. Pre	0	0	1	0	0	0	0	1	0	0	1	0	0	1	0	0	0
607	1. Pre 2020	Medical	Ground 911 Scene	3	18+	Female	Transported	Urban	WI	2015-01	1	1. Pre	0	0	1	0	0	0	0	1	0	0	1	0	0	1	0	0	0
608	1. Pre 2020	Cardiac	Ground 911 Scene	3	18+	Male	Transported	Urban	MN	2015-01	1	1. Pre	0	0	1	0	0	0	0	1	0	0	1	0	0	0	1	0	0
609	1. Pre 2020	Medical	Ground 911 Scene	3	18+	Male	Transported	Urban	MN	2015-01	1	1. Pre	0	0	1	0	0	0	0	1	0	0	1	0	0	0	1	0	0
610	1. Pre 2020	Medical	Ground 911 Scene	3	18+	Male	Transported	Urban	MN	2015-01	1	1. Pre	0	0	1	0	0	0	0	1	0	0	1	0	0	0	1	0	0
611	1. Pre 2020	Medical	Ground 911 Scene	3	18+	Male	Transported	Rural	MN	2015-01	1	1. Pre	0	0	1	0	0	0	0	1	0	0	1	0	0	0	1	0	0
612	1. Pre 2020	Medical	Ground 911 Scene	1	18+	Female	No Transport	Urban	MN	2015-01	1	1. Pre	0	0	1	0	0	1	0	0	0	0	1	0	0	1	0	0	0
613	1. Pre 2020	Medical	Ground 911 Scene	3	18+	Female	Transported	Urban	MN	2015-01	1	1. Pre	0	0	1	0	0	0	0	1	0	0	1	0	0	1	0	0	0
614	1. Pre 2020		Ground 911 Scene	1	<18	Female	No Transport	Rural	MN	2015-01	1	1. Pre	0	0	0	0	0	1	0	0	0	0	0	1	0	1	0	0	0
615	1. Pre 2020	Cardiac	Ground 911 Scene	5	18+	Female	Scene Death	Rural	MN	2015-01	1	1. Pre	0	0	1	0	0	0	0	0	0	1	1	0	0	1	0	0	0
616	1. Pre 2020	Medical	Ground 911 Scene	3	18+	Male	Transported	Urban	MN	2015-01	1	1. Pre	0	0	1	0	0	0	0	1	0	0	1	0	0	0	1	0	0
617	1. Pre 2020	Respiratory	Ground 911 Scene	3	18+	Female	Transported	Urban	MN	2015-01	1	1. Pre	0	0	1	0	0	0	0	1	0	0	1	0	0	1	0	0	0
618	1. Pre 2020	Medical	Ground 911 Scene	1	18+	Female	No Transport	Urban	MN	2015-01	1	1. Pre	0	0	1	0	0	1	0	0	0	0	1	0	0	1	0	0	0
619	1. Pre 2020	Medical	Ground 911 Scene	3	18+	Male	Transported	Urban	MN	2015-01	1	1. Pre	0	0	1	0	0	0	0	1	0	0	1	0	0	0	1	0	0
620	1. Pre 2020	Seizure,	Ground 911 Scene	3	18+	Female	Other Runs	Urban	MN	2015-01	1	1. Pre	0	0	1	0	0	0	0	1	0	0	1	0	0	1	0	0	0
621	1. Pre 2020	Medical	Ground 911 Scene	3	18+	Male	Transported	Urban	MN	2015-01	1	1. Pre	0	0	1	0	0	0	0	1	0	0	1	0	0	0	1	0	0
622	1. Pre 2020	Respiratory	Ground 911 Scene	3	18+	Female	Transported	Urban	MN	2015-01	1	1. Pre	0	0	1	0	0	0	0	1	0	0	1	0	0	1	0	0	0
623	1. Pre 2020	Cardiac	Ground 911 Scene	3	18+	Female	Transported	Urban	MN	2015-01	1	1. Pre	0	0	1	0	0	0	0	1	0	0	1	0	0	1	0	0	0
624	1. Pre 2020	Behavioral	Ground 911 Scene	3	18+	Female	Transported	Rural	MN	2015-01	1	1. Pre	0	0	0	0	1	0	0	1	0	0	1	0	0	1	0	0	0
625	1. Pre 2020	Cardiac	Ground 911 Scene	3	18+	Female	Transported	Urban	MN	2015-01	1	1. Pre	0	0	1	0	0	0	0	1	0	0	1	0	0	1	0	0	0
626	1. Pre 2020	Medical	Ground 911 Scene	3	18+	Female	Transported	Urban	MN	2015-01	1	1. Pre	0	0	1	0	0	0	0	1	0	0	1	0	0	1	0	0	0
627	1. Pre 2020	Medical	Ground 911 Scene	3	18+	Male	Transported	Urban	MN	2015-01	1	1. Pre	0	0	1	0	0	0	0	1	0	0	1	0	0	0	1	0	0
628	1. Pre 2020		Ground 911 Scene	1	18+	Male	No Transport	Urban	MN	2015-01	1	1. Pre	0	0	0	0	0	1	0	0	0	0	1	0	0	0	1	0	0
629	1. Pre 2020	Medical	Ground 911 Scene	3	18+	Female	Transported	Urban	MN	2015-01	1	1. Pre	0	0	1	0	0	0	0	1	0	0	1	0	0	1	0	0	0
630	1. Pre 2020	Respiratory	Ground 911 Scene	3	18+	Female	Transported	Urban	MN	2015-01	1	1. Pre	0	0	1	0	0	0	0	1	0	0	1	0	0	1	0	0	0
631	1. Pre 2020	Trauma	Ground 911 Scene	3	18+	Female	Transported	Urban	MN	2015-01	1	1. Pre	0	0	0	1	0	0	0	1	0	0	1	0	0	1	0	0	0
632	1. Pre 2020	Medical	Ground 911 Scene	3	18+	Female	Transported	Urban	MN	2015-01	1	1. Pre	0	0	1	0	0	0	0	1	0	0	1	0	0	1	0	0	0
633	1. Pre 2020	Medical	Ground 911 Scene	3	18+	Male	Transported	Urban	MN	2015-01	1	1. Pre	0	0	1	0	0	0	0	1	0	0	1	0	0	0	1	0	0
634	1. Pre 2020	Medical	Ground 911 Scene	3	18+	Female	Transported	Urban	MN	2015-01	1	1. Pre	0	0	1	0	0	0	0	1	0	0	1	0	0	1	0	0	0
635	1. Pre 2020	Respiratory	Ground 911 Scene	3	18+	Female	Transported	Rural	MN	2015-01	1	1. Pre	0	0	1	0	0	0	0	1	0	0	1	0	0	1	0	0	0
636	1. Pre 2020	Medical	Ground 911 Scene	3	18+	Female	Transported	Urban	MN	2015-01	1	1. Pre	0	0	1	0	0	0	0	1	0	0	1	0	0	1	0	0	0
637	1. Pre 2020	Respiratory	Ground 911 Scene	3	18+	Male	Transported	Urban	MN	2015-01	1	1. Pre	0	0	1	0	0	0	0	1	0	0	1	0	0	0	1	0	0
638	1. Pre 2020	Medical	Ground 911 Scene	3	18+	Female	Transported	Rural	MN	2015-01	1	1. Pre	0	0	1	0	0	0	0	1	0	0	1	0	0	1	0	0	0
639	1. Pre 2020	Medical	Ground 911 Scene	3	18+	Female	Transported	Rural	MN	2015-01	1	1. Pre	0	0	1	0	0	0	0	1	0	0	1	0	0	1	0	0	0
640	1. Pre 2020	Behavioral	Ground 911 Scene	3	18+	Female	Transported	Rural	MN	2015-01	1	1. Pre	0	0	0	0	1	0	0	1	0	0	1	0	0	1	0	0	0
641	1. Pre 2020	Medical	Ground 911 Scene	3	18+	Male	Transported	Urban	MN	2015-01	1	1. Pre	0	0	1	0	0	0	0	1	0	0	1	0	0	0	1	0	0
642	1. Pre 2020	Trauma	Ground 911 Scene	3	18+	Male	Transported	Urban	MN	2015-01	1	1. Pre	0	0	0	1	0	0	0	1	0	0	1	0	0	0	1	0	1
643	1. Pre 2020	Cardiac	Ground 911 Scene	3	18+	Male	Transported	Urban	MN	2015-01	1	1. Pre	0	0	1	0	0	0	0	1	0	0	1	0	0	0	1	0	0
644	1. Pre 2020	Medical	Ground 911 Scene	3	18+	Female	Transported	Urban	MN	2015-01	1	1. Pre	0	0	1	0	0	0	0	1	0	0	1	0	0	1	0	0	0
645	1. Pre 2020	Trauma	Ground 911 Scene	3	18+	Female	Transported	Urban	MN	2015-01	1	1. Pre	0	0	0	1	0	0	0	1	0	0	1	0	0	1	0	0	1
646	1. Pre 2020	Trauma	Ground 911 Scene	3	<18	Female	Transported	Urban	MN	2015-01	1	1. Pre	0	0	0	1	0	0	0	1	0	0	0	1	0	1	0	0	1
647	1. Pre 2020	Cardiac	Ground 911 Scene	3	18+	Male	Transported	Urban	MN	2015-01	1	1. Pre	0	0	1	0	0	0	0	1	0	0	1	0	0	0	1	0	0
648	1. Pre 2020	Medical	Ground 911 Scene	3	18+	Female	Transported	Rural	MN	2015-01	1	1. Pre	0	0	1	0	0	0	0	1	0	0	1	0	0	1	0	0	0
649	1. Pre 2020	Medical	Ground 911 Scene	3	18+	Female	Transported	Urban	MN	2015-01	1	1. Pre	0	0	1	0	0	0	0	1	0	0	1	0	0	1	0	0	0
650	1. Pre 2020	Trauma	Ground 911 Scene	3	18+	Female	Transported	Rural	MN	2015-01	1	1. Pre	0	0	0	1	0	0	0	1	0	0	1	0	0	1	0	0	0
651	1. Pre 2020	Medical	Ground 911 Scene	3	18+	Female	Transported	Urban	MN	2015-01	1	1. Pre	0	0	1	0	0	0	0	1	0	0	1	0	0	1	0	0	0
652	1. Pre 2020	Medical	Ground 911 Scene	3	18+	Female	Transported	Urban	MN	2015-01	1	1. Pre	0	0	1	0	0	0	0	1	0	0	1	0	0	1	0	0	0
653	1. Pre 2020	Medical	Ground 911 Scene	3	18+	Female	Transported	Urban	MN	2015-01	1	1. Pre	0	0	1	0	0	0	0	1	0	0	1	0	0	1	0	0	0
654	1. Pre 2020	Behavioral	Ground 911 Scene	3	18+	Female	Transported	Urban	MN	2015-01	1	1. Pre	0	0	0	0	1	0	0	1	0	0	1	0	0	1	0	0	0
655	1. Pre 2020	Cardiac	Ground 911 Scene	3	18+	Female	Transported	Rural	MN	2015-01	1	1. Pre	0	0	1	0	0	0	0	1	0	0	1	0	0	1	0	0	0
656	1. Pre 2020	Medical	Ground 911 Scene	3	18+	Male	Transported	Urban	MN	2015-01	1	1. Pre	0	0	1	0	0	0	0	1	0	0	1	0	0	0	1	0	0
657	1. Pre 2020	Medical	Ground 911 Scene	3	18+	Female	Transported	Rural	MN	2015-01	1	1. Pre	0	0	1	0	0	0	0	1	0	0	1	0	0	1	0	0	0
658	1. Pre 2020	Respiratory	Ground 911 Scene	1	18+	Female	No Transport	Urban	MN	2015-01	1	1. Pre	0	0	1	0	0	1	0	0	0	0	1	0	0	1	0	0	0
659	1. Pre 2020	Respiratory	Ground 911 Scene	3	18+	Female	Transported	Urban	MN	2015-01	1	1. Pre	0	0	1	0	0	0	0	1	0	0	1	0	0	1	0	0	0
660	1. Pre 2020	Trauma	Ground 911 Scene	3	18+	Female	Transported	Rural	MN	2015-01	1	1. Pre	0	0	0	1	0	0	0	1	0	0	1	0	0	1	0	0	0
661	1. Pre 2020	Medical	Ground 911 Scene	3	18+	Female	Transported	Urban	WI	2015-01	1	1. Pre	0	0	1	0	0	0	0	1	0	0	1	0	0	1	0	0	0
662	1. Pre 2020	Medical	Ground 911 Scene	3	18+	Female	Transported	Rural	WI	2015-01	1	1. Pre	0	0	1	0	0	0	0	1	0	0	1	0	0	1	0	0	0
663	1. Pre 2020	Medical	Ground 911 Scene	3	18+	Female	Transported	Urban	MN	2015-01	1	1. Pre	0	0	1	0	0	0	0	1	0	0	1	0	0	1	0	0	0
664	1. Pre 2020	Respiratory	Ground 911 Scene	3	18+	Female	Transported	Rural	MN	2015-01	1	1. Pre	0	0	1	0	0	0	0	1	0	0	1	0	0	1	0	0	0
665	1. Pre 2020	Medical	Ground 911 Scene	3	18+	Male	Transported	Urban	MN	2015-01	1	1. Pre	0	0	1	0	0	0	0	1	0	0	1	0	0	0	1	0	0
666	1. Pre 2020	Medical	Ground 911 Scene	3	18+	Male	Transported	Urban	MN	2015-01	1	1. Pre	0	0	1	0	0	0	0	1	0	0	1	0	0	0	1	0	0
667	1. Pre 2020	Respiratory	Ground 911 Scene	3	18+	Male	Transported	Urban	MN	2015-01	1	1. Pre	0	0	1	0	0	0	0	1	0	0	1	0	0	0	1	0	0
668	1. Pre 2020	Medical	Ground 911 Scene	3	18+	Female	Transported	Urban	MN	2015-01	1	1. Pre	0	0	1	0	0	0	0	1	0	0	1	0	0	1	0	0	0
669	1. Pre 2020	Medical	Ground 911 Scene	5	18+	Male	Scene Death	Urban	MN	2015-01	1	1. Pre	0	0	1	0	0	0	0	0	0	1	1	0	0	0	1	0	0
670	1. Pre 2020	Medical	Ground 911 Scene	3	18+	Male	Transported	Rural	MN	2015-01	1	1. Pre	0	0	1	0	0	0	0	1	0	0	1	0	0	0	1	0	0
671	1. Pre 2020	Medical	Ground 911 Scene	3	18+	Male	Transported	Urban	MN	2015-01	1	1. Pre	0	0	1	0	0	0	0	1	0	0	1	0	0	0	1	0	0
672	1. Pre 2020	Medical	Ground 911 Scene	3	18+	Female	Transported	Rural	MN	2015-01	1	1. Pre	0	0	1	0	0	0	0	1	0	0	1	0	0	1	0	0	0
673	1. Pre 2020	Trauma	Ground 911 Scene	3	18+	Female	Transported	Urban	MN	2015-01	1	1. Pre	0	0	0	1	0	0	0	1	0	0	1	0	0	1	0	0	0
674	1. Pre 2020	Medical	Ground 911 Scene	3	18+	Male	Transported	Rural	MN	2015-01	1	1. Pre	0	0	1	0	0	0	0	1	0	0	1	0	0	0	1	0	0
675	1. Pre 2020	Trauma	Ground 911 Scene	3	18+	Female	Transported	Urban	MN	2015-01	1	1. Pre	0	0	0	1	0	0	0	1	0	0	1	0	0	1	0	0	1
676	1. Pre 2020	Medical	Ground 911 Scene	3	18+	Male	Transported	Urban	MN	2015-01	1	1. Pre	0	0	1	0	0	0	0	1	0	0	1	0	0	0	1	0	0
677	1. Pre 2020	Behavioral	Ground 911 Scene	3	18+	Female	Transported	Urban	MN	2015-01	1	1. Pre	0	1	0	0	1	0	0	1	0	0	1	0	0	1	0	0	0
678	1. Pre 2020	Medical	Ground 911 Scene	3	18+	Female	Transported	Urban	MN	2015-01	1	1. Pre	0	0	1	0	0	0	0	1	0	0	1	0	0	1	0	0	0
679	1. Pre 2020	Medical	Ground 911 Scene	3	18+	Male	Transported	Urban	MN	2015-01	1	1. Pre	0	0	1	0	0	0	0	1	0	0	1	0	0	0	1	0	0
680	1. Pre 2020	Medical	Ground 911 Scene	3	18+	Male	Transported	Urban	MN	2015-01	1	1. Pre	0	0	1	0	0	0	0	1	0	0	1	0	0	0	1	0	0
681	1. Pre 2020	Medical	Ground 911 Scene	1	18+	Male	No Transport	Urban	MN	2015-01	1	1. Pre	0	0	1	0	0	1	0	0	0	0	1	0	0	0	1	0	0
682	1. Pre 2020	Trauma	Ground 911 Scene	3	18+	Female	Transported	Urban	MN	2015-01	1	1. Pre	1	0	0	1	0	0	0	1	0	0	1	0	0	1	0	0	1
683	1. Pre 2020	Medical	Ground 911 Scene	3	18+	Male	Transported	Urban	WI	2015-01	1	1. Pre	0	0	1	0	0	0	0	1	0	0	1	0	0	0	1	0	0
684	1. Pre 2020	Medical	Ground 911 Scene	3	<18	Female	Transported	Urban	MN	2015-01	1	1. Pre	0	0	1	0	0	0	0	1	0	0	0	1	0	1	0	0	0
685	1. Pre 2020	Medical	Ground 911 Scene	3	18+	Female	Transported	Urban	MN	2015-01	1	1. Pre	0	0	1	0	0	0	0	1	0	0	1	0	0	1	0	0	0
686	1. Pre 2020	Trauma	Ground 911 Scene	3	18+	Male	Transported	Rural	MN	2015-01	1	1. Pre	0	0	0	1	0	0	0	1	0	0	1	0	0	0	1	0	0
687	1. Pre 2020	Medical	Ground 911 Scene	3	18+	Male	Transported	Urban	MN	2015-01	1	1. Pre	0	0	1	0	0	0	0	1	0	0	1	0	0	0	1	0	0
688	1. Pre 2020	Medical	Ground 911 Scene	3	18+	Female	Transported	Rural	MN	2015-01	1	1. Pre	0	0	1	0	0	0	0	1	0	0	1	0	0	1	0	0	0
689	1. Pre 2020	Cardiac	Ground 911 Scene	3	18+	Female	Transported	Urban	MN	2015-01	1	1. Pre	0	0	1	0	0	0	0	1	0	0	1	0	0	1	0	0	0
690	1. Pre 2020	Medical	Ground 911 Scene	3	18+	Male	Transported	Urban	MN	2015-01	1	1. Pre	0	0	1	0	0	0	0	1	0	0	1	0	0	0	1	0	0
691	1. Pre 2020	Medical	Ground 911 Scene	3	18+	Female	Transported	Urban	MN	2015-01	1	1. Pre	0	0	1	0	0	0	0	1	0	0	1	0	0	1	0	0	0
692	1. Pre 2020	Trauma	Ground 911 Scene	3	18+	Male	Transported	Urban	MN	2015-01	1	1. Pre	0	0	0	1	0	0	0	1	0	0	1	0	0	0	1	0	0
693	1. Pre 2020	Medical	Ground 911 Scene	3	18+	Female	Transported	Urban	MN	2015-01	1	1. Pre	0	0	1	0	0	0	0	1	0	0	1	0	0	1	0	0	0
694	1. Pre 2020	Trauma	Ground 911 Scene	3	18+	Female	Transported	Rural	MN	2015-01	1	1. Pre	0	0	0	1	0	0	0	1	0	0	1	0	0	1	0	0	0
695	1. Pre 2020	Trauma	Ground 911 Scene	3	18+	Female	Transported	Urban	MN	2015-01	1	1. Pre	0	0	0	1	0	0	0	1	0	0	1	0	0	1	0	0	0
696	1. Pre 2020	Medical	Ground 911 Scene	3	18+	Male	Transported	Urban	MN	2015-01	1	1. Pre	0	0	1	0	0	0	0	1	0	0	1	0	0	0	1	0	0
697	1. Pre 2020	Trauma	Ground 911 Scene	3	<18	Female	Transported	Urban	MN	2015-01	1	1. Pre	0	0	0	1	0	0	0	1	0	0	0	1	0	1	0	0	0
698	1. Pre 2020	Trauma	Ground 911 Scene	3	<18	Male	Transported	Urban	WI	2015-01	1	1. Pre	0	0	0	1	0	0	0	1	0	0	0	1	0	0	1	0	0
699	1. Pre 2020	Medical	Ground 911 Scene	3	18+	Female	Transported	Urban	MN	2015-01	1	1. Pre	0	0	1	0	0	0	0	1	0	0	1	0	0	1	0	0	0
700	1. Pre 2020	Medical	Ground 911 Scene	3	18+	Male	Transported	Urban	MN	2015-01	1	1. Pre	0	0	1	0	0	0	0	1	0	0	1	0	0	0	1	0	0
701	1. Pre 2020	Behavioral	Ground 911 Scene	3	<18	Female	Transported	Urban	MN	2015-01	1	1. Pre	0	0	0	0	1	0	0	1	0	0	0	1	0	1	0	0	0
702	1. Pre 2020	Medical	Ground 911 Scene	3	18+	Male	Transported	Urban	WI	2015-01	1	1. Pre	0	0	1	0	0	0	0	1	0	0	1	0	0	0	1	0	1
703	1. Pre 2020	Medical	Ground 911 Scene	3	18+	Male	Transported	Urban	MN	2015-01	1	1. Pre	0	0	1	0	0	0	0	1	0	0	1	0	0	0	1	0	0
704	1. Pre 2020	Cardiac	Ground 911 Scene	3	18+	Female	Transported	Urban	MN	2015-01	1	1. Pre	0	0	1	0	0	0	0	1	0	0	1	0	0	1	0	0	0
705	1. Pre 2020	Medical	Ground 911 Scene	3	18+	Male	Transported	Urban	MN	2015-01	1	1. Pre	0	0	1	0	0	0	0	1	0	0	1	0	0	0	1	0	0
706	1. Pre 2020	Respiratory	Ground 911 Scene	3	18+	Male	Transported	Urban	MN	2015-01	1	1. Pre	0	0	1	0	0	0	0	1	0	0	1	0	0	0	1	0	0
707	1. Pre 2020	Trauma	Ground 911 Scene	3	18+	Male	Transported	Urban	WI	2015-01	1	1. Pre	0	0	0	1	0	0	0	1	0	0	1	0	0	0	1	0	0
708	1. Pre 2020	Respiratory	Ground 911 Scene	3	18+	Female	Transported	Urban	MN	2015-01	1	1. Pre	0	0	1	0	0	0	0	1	0	0	1	0	0	1	0	0	0
709	1. Pre 2020	Medical	Ground 911 Scene	3	18+	Female	Transported	Urban	MN	2015-01	1	1. Pre	0	0	1	0	0	0	0	1	0	0	1	0	0	1	0	0	0
710	1. Pre 2020	Behavioral	Ground 911 Scene	3	18+	Female	Transported	Rural	MN	2015-01	1	1. Pre	0	0	0	0	1	0	0	1	0	0	1	0	0	1	0	0	0
711	1. Pre 2020	Medical	Ground 911 Scene	3	<18	Female	Transported	Urban	MN	2015-01	1	1. Pre	0	0	1	0	0	0	0	1	0	0	0	1	0	1	0	0	0
712	1. Pre 2020	Trauma	Ground 911 Scene	3	18+	Female	Transported	Urban	MN	2015-01	1	1. Pre	0	0	0	1	0	0	0	1	0	0	1	0	0	1	0	0	0
713	1. Pre 2020	Cardiac	Ground 911 Scene	5	18+	Male	Transported	Rural	MN	2015-01	1	1. Pre	0	0	1	0	0	0	0	0	0	1	1	0	0	0	1	0	0
714	1. Pre 2020	Medical	Ground 911 Scene	3	18+	Male	Transported	Rural	MN	2015-01	1	1. Pre	0	0	1	0	0	0	0	1	0	0	1	0	0	0	1	0	0
715	1. Pre 2020	Behavioral	Ground 911 Scene	3	18+	Female	Transported	Urban	MN	2015-01	1	1. Pre	0	0	0	0	1	0	0	1	0	0	1	0	0	1	0	0	0
716	1. Pre 2020	Medical	Ground 911 Scene	3	18+	Female	Transported	Urban	MN	2015-01	1	1. Pre	0	0	1	0	0	0	0	1	0	0	1	0	0	1	0	0	0
717	1. Pre 2020	Environmental	Ground 911 Scene	3	18+	Male	Transported	Urban	MN	2015-01	1	1. Pre	0	0	1	0	0	0	0	1	0	0	1	0	0	0	1	0	0
718	1. Pre 2020	Trauma	Ground 911 Scene	3	18+	Female	Transported	Urban	MN	2015-01	1	1. Pre	0	0	0	1	0	0	0	1	0	0	1	0	0	1	0	0	0
719	1. Pre 2020	Trauma	Ground 911 Scene	3	18+	Female	Transported	Urban	WI	2015-01	1	1. Pre	0	0	0	1	0	0	0	1	0	0	1	0	0	1	0	0	0
720	1. Pre 2020	Medical	Ground 911 Scene	3	18+	Male	Transported	Urban	MN	2015-01	1	1. Pre	0	0	1	0	0	0	0	1	0	0	1	0	0	0	1	0	0
721	1. Pre 2020	Trauma	Ground 911 Scene	3	18+	Male	Transported	Urban	WI	2015-01	1	1. Pre	0	0	0	1	0	0	0	1	0	0	1	0	0	0	1	0	1
722	1. Pre 2020	Trauma	Ground 911 Scene	3	18+	Female	Transported	Rural	MN	2015-01	1	1. Pre	0	0	0	1	0	0	0	1	0	0	1	0	0	1	0	0	0
723	1. Pre 2020	Respiratory	Ground 911 Scene	3	18+	Female	Transported	Urban	WI	2015-01	1	1. Pre	0	0	1	0	0	0	0	1	0	0	1	0	0	1	0	0	0
724	1. Pre 2020	Trauma	Ground 911 Scene	3	18+	Male	Transported	Urban	MN	2015-01	1	1. Pre	0	0	0	1	0	0	0	1	0	0	1	0	0	0	1	0	1
725	1. Pre 2020	Cardiac	Ground 911 Scene	3	18+	Female	Transported	Urban	MN	2015-01	1	1. Pre	0	0	1	0	0	0	0	1	0	0	1	0	0	1	0	0	0
726	1. Pre 2020	Medical	Ground 911 Scene	3	18+	Male	Transported	Rural	MN	2015-01	1	1. Pre	0	0	1	0	0	0	0	1	0	0	1	0	0	0	1	0	0
727	1. Pre 2020	Respiratory	Ground 911 Scene	3	18+	Female	Transported	Urban	MN	2015-01	1	1. Pre	0	0	1	0	0	0	0	1	0	0	1	0	0	1	0	0	0
728	1. Pre 2020	Cardiac	Ground 911 Scene	5	18+	Male	Scene Death	Urban	MN	2015-01	1	1. Pre	0	0	1	0	0	0	0	0	0	1	1	0	0	0	1	0	0
729	1. Pre 2020	Medical	Ground 911 Scene	1	18+	Male	No Transport	Urban	MN	2015-01	1	1. Pre	0	0	1	0	0	1	0	0	0	0	1	0	0	0	1	0	0
730	1. Pre 2020	Medical	Ground 911 Scene	3	18+	Male	Transported	Urban	MN	2015-01	1	1. Pre	0	0	1	0	0	0	0	1	0	0	1	0	0	0	1	0	0
731	1. Pre 2020	Medical	Ground 911 Scene	3	18+	Male	Transported	Urban	MN	2015-01	1	1. Pre	0	0	1	0	0	0	0	1	0	0	1	0	0	0	1	0	0
732	1. Pre 2020	Medical	Ground 911 Scene	3	18+	Male	Transported	Urban	MN	2015-01	1	1. Pre	0	0	1	0	0	0	0	1	0	0	1	0	0	0	1	0	0
733	1. Pre 2020	Behavioral	Ground 911 Scene	3	18+	Male	Transported	Rural	WI	2015-01	1	1. Pre	0	0	0	0	1	0	0	1	0	0	1	0	0	0	1	0	0
734	1. Pre 2020	Medical	Ground 911 Scene	3	18+	Male	Transported	Urban	MN	2015-01	1	1. Pre	0	0	1	0	0	0	0	1	0	0	1	0	0	0	1	0	0
735	1. Pre 2020	Medical	Ground 911 Scene	3	18+	Female	Transported	Urban	MN	2015-01	1	1. Pre	0	0	1	0	0	0	0	1	0	0	1	0	0	1	0	0	0
736	1. Pre 2020	Medical	Ground 911 Scene	3	18+	Female	Transported	Urban	MN	2015-01	1	1. Pre	0	0	1	0	0	0	0	1	0	0	1	0	0	1	0	0	0
737	1. Pre 2020	Medical	Ground 911 Scene	3	18+	Male	Transported	Rural	MN	2015-01	1	1. Pre	0	0	1	0	0	0	0	1	0	0	1	0	0	0	1	0	0
738	1. Pre 2020	Trauma	Ground 911 Scene	3	18+	Male	Transported	Urban	MN	2015-01	1	1. Pre	0	0	0	1	0	0	0	1	0	0	1	0	0	0	1	0	0
739	1. Pre 2020	Cardiac	Ground 911 Scene	1	18+	Female	No Transport	Urban	MN	2015-01	1	1. Pre	0	0	1	0	0	1	0	0	0	0	1	0	0	1	0	0	0
740	1. Pre 2020	Medical	Ground 911 Scene	3	18+	Female	Transported	Urban	MN	2015-01	1	1. Pre	0	0	1	0	0	0	0	1	0	0	1	0	0	1	0	0	0
741	1. Pre 2020	Trauma	Ground 911 Scene	3	18+	Female	Transported	Urban	MN	2015-01	1	1. Pre	0	0	0	1	0	0	0	1	0	0	1	0	0	1	0	0	0
742	1. Pre 2020	Behavioral	Ground 911 Scene	3	18+	Female	Transported	Urban	MN	2015-01	1	1. Pre	0	0	0	0	1	0	0	1	0	0	1	0	0	1	0	0	0
743	1. Pre 2020	Medical	Ground 911 Scene	1	<18	Female	No Transport	Urban	MN	2015-01	1	1. Pre	0	0	1	0	0	1	0	0	0	0	0	1	0	1	0	0	0
744	1. Pre 2020	Medical	Ground 911 Scene	3	18+	Female	Transported	Urban	MN	2015-01	1	1. Pre	0	0	1	0	0	0	0	1	0	0	1	0	0	1	0	0	0
745	1. Pre 2020	Medical	Ground 911 Scene	3	<18	Female	Transported	Urban	MN	2015-01	1	1. Pre	0	0	1	0	0	0	0	1	0	0	0	1	0	1	0	0	0
746	1. Pre 2020	Environmental	Ground 911 Scene	3	18+	Female	Transported	Urban	MN	2015-01	1	1. Pre	0	0	1	0	0	0	0	1	0	0	1	0	0	1	0	0	0
747	1. Pre 2020	Medical	Ground 911 Scene	3	18+	Female	Transported	Rural	MN	2015-01	1	1. Pre	0	0	1	0	0	0	0	1	0	0	1	0	0	1	0	0	0
748	1. Pre 2020	Behavioral	Ground 911 Scene	3	18+	Male	Transported	Rural	MN	2015-01	1	1. Pre	0	0	0	0	1	0	0	1	0	0	1	0	0	0	1	0	0
749	1. Pre 2020	Behavioral	Ground 911 Scene	3	18+	Male	Transported	Urban	MN	2015-01	1	1. Pre	0	0	0	0	1	0	0	1	0	0	1	0	0	0	1	0	0
750	1. Pre 2020	Trauma	Ground 911 Scene	3	18+	Male	Transported	Urban	MN	2015-01	1	1. Pre	0	0	0	1	0	0	0	1	0	0	1	0	0	0	1	0	0
751	1. Pre 2020	Medical	Ground 911 Scene	3	18+	Male	Transported	Rural	MN	2015-01	1	1. Pre	0	0	1	0	0	0	0	1	0	0	1	0	0	0	1	0	0
752	1. Pre 2020	Respiratory	Ground 911 Scene	3	18+	Male	Transported	Urban	MN	2015-01	1	1. Pre	0	0	1	0	0	0	0	1	0	0	1	0	0	0	1	0	0
753	1. Pre 2020	Medical	Ground 911 Scene	3	18+	Female	Transported	Urban	MN	2015-01	1	1. Pre	0	0	1	0	0	0	0	1	0	0	1	0	0	1	0	0	0
754	1. Pre 2020	Medical	Ground 911 Scene	3	18+	Female	Transported	Urban	MN	2015-01	1	1. Pre	0	0	1	0	0	0	0	1	0	0	1	0	0	1	0	0	0
755	1. Pre 2020	Medical	Ground 911 Scene	3	18+	Female	Transported	Rural	MN	2015-01	1	1. Pre	0	0	1	0	0	0	0	1	0	0	1	0	0	1	0	0	0
756	1. Pre 2020	Medical	Ground 911 Scene	3	18+	Female	Transported	Urban	MN	2015-01	1	1. Pre	0	0	1	0	0	0	0	1	0	0	1	0	0	1	0	0	0
757	1. Pre 2020	Medical	Ground 911 Scene	3	18+	Male	Transported	Urban	MN	2015-01	1	1. Pre	0	0	1	0	0	0	0	1	0	0	1	0	0	0	1	0	0
758	1. Pre 2020	Medical	Ground 911 Scene	3	18+	Female	Transported	Rural	WI	2015-01	1	1. Pre	0	0	1	0	0	0	0	1	0	0	1	0	0	1	0	0	0
759	1. Pre 2020	Medical	Ground 911 Scene	3	18+	Female	Transported	Urban	WI	2015-01	1	1. Pre	0	0	1	0	0	0	0	1	0	0	1	0	0	1	0	0	0
760	1. Pre 2020	Medical	Ground 911 Scene	3	18+	Male	Transported	Urban	MN	2015-01	1	1. Pre	0	0	1	0	0	0	0	1	0	0	1	0	0	0	1	0	0
761	1. Pre 2020	Medical	Ground 911 Scene	3	18+	Male	Transported	Rural	MN	2015-01	1	1. Pre	0	0	1	0	0	0	0	1	0	0	1	0	0	0	1	0	0
762	1. Pre 2020	Medical	Ground 911 Scene	3	18+	Female	Transported	Urban	MN	2015-01	1	1. Pre	0	0	1	0	0	0	0	1	0	0	1	0	0	1	0	0	0
763	1. Pre 2020	Cardiac	Ground 911 Scene	1	UNK	Female	No Transport	Urban	MN	2015-01	1	1. Pre	0	0	1	0	0	1	0	0	0	0	0	0	1	1	0	0	0
764	1. Pre 2020	Cardiac	Ground 911 Scene	3	18+	Female	Transported	Urban	MN	2015-01	1	1. Pre	0	0	1	0	0	0	0	1	0	0	1	0	0	1	0	0	0
765	1. Pre 2020	Trauma	Ground 911 Scene	3	18+	Male	Transported	Rural	MN	2015-01	1	1. Pre	0	0	0	1	0	0	0	1	0	0	1	0	0	0	1	0	1
766	1. Pre 2020	Medical	Ground 911 Scene	3	18+	Female	Transported	Rural	MN	2015-01	1	1. Pre	0	0	1	0	0	0	0	1	0	0	1	0	0	1	0	0	0
767	1. Pre 2020	Medical	Ground 911 Scene	3	18+	Female	Transported	Urban	MN	2015-01	1	1. Pre	0	0	1	0	0	0	0	1	0	0	1	0	0	1	0	0	0
768	1. Pre 2020	Trauma	Ground 911 Scene	3	18+	Male	Transported	Urban	MN	2015-01	1	1. Pre	0	0	0	1	0	0	0	1	0	0	1	0	0	0	1	0	0
769	1. Pre 2020	Cardiac	Ground 911 Scene	3	18+	Male	Transported	Urban	MN	2015-01	1	1. Pre	0	0	1	0	0	0	0	1	0	0	1	0	0	0	1	0	0
770	1. Pre 2020	Trauma	Ground 911 Scene	3	18+	Female	Transported	Urban	WI	2015-01	1	1. Pre	0	0	0	1	0	0	0	1	0	0	1	0	0	1	0	0	0
771	1. Pre 2020		Ground 911 Scene	1	18+	Female	No Transport	Urban	MN	2015-01	1	1. Pre	0	0	0	0	0	1	0	0	0	0	1	0	0	1	0	0	0
772	1. Pre 2020	Medical	Ground 911 Scene	1	18+	Female	No Transport	Rural	MN	2015-01	1	1. Pre	0	0	1	0	0	1	0	0	0	0	1	0	0	1	0	0	0
773	1. Pre 2020	Cardiac	Ground 911 Scene	3	18+	Female	Transported	Urban	MN	2015-01	1	1. Pre	0	0	1	0	0	0	0	1	0	0	1	0	0	1	0	0	0
774	1. Pre 2020	Respiratory	Ground 911 Scene	1	18+	Male	No Transport	Urban	MN	2015-01	1	1. Pre	0	0	1	0	0	1	0	0	0	0	1	0	0	0	1	0	0
775	1. Pre 2020	Respiratory	Ground 911 Scene	3	18+	Male	Other Runs	Urban	MN	2015-01	1	1. Pre	0	0	1	0	0	0	0	1	0	0	1	0	0	0	1	0	0
776	1. Pre 2020	Behavioral	Ground 911 Scene	3	18+	Female	Transported	Rural	MN	2015-01	1	1. Pre	0	1	0	0	1	0	0	1	0	0	1	0	0	1	0	0	0
777	1. Pre 2020	Cardiac	Ground 911 Scene	5	18+	Male	Transported	Urban	MN	2015-01	1	1. Pre	0	0	1	0	0	0	0	0	0	1	1	0	0	0	1	0	0
778	1. Pre 2020	Medical	Ground 911 Scene	3	18+	Female	Transported	Urban	MN	2015-01	1	1. Pre	0	0	1	0	0	0	0	1	0	0	1	0	0	1	0	0	0
779	1. Pre 2020	Medical	Ground 911 Scene	3	18+	Female	Transported	Rural	MN	2015-01	1	1. Pre	0	0	1	0	0	0	0	1	0	0	1	0	0	1	0	0	0
780	1. Pre 2020	Respiratory	Ground 911 Scene	3	18+	Male	Transported	Urban	MN	2015-01	1	1. Pre	0	0	1	0	0	0	0	1	0	0	1	0	0	0	1	0	0
781	1. Pre 2020	Medical	Ground 911 Scene	3	18+	Female	Transported	Urban	MN	2015-01	1	1. Pre	0	0	1	0	0	0	0	1	0	0	1	0	0	1	0	0	0
782	1. Pre 2020	Medical	Ground 911 Scene	3	18+	Male	Transported	Urban	MN	2015-01	1	1. Pre	0	0	1	0	0	0	0	1	0	0	1	0	0	0	1	0	0
783	1. Pre 2020	Medical	Ground 911 Scene	3	<18	Female	Transported	Rural	MN	2015-01	1	1. Pre	0	0	1	0	0	0	0	1	0	0	0	1	0	1	0	0	0
784	1. Pre 2020		Ground 911 Scene	1	18+	Female	No Transport	Urban	MN	2015-01	1	1. Pre	0	0	0	0	0	1	0	0	0	0	1	0	0	1	0	0	0
785	1. Pre 2020	Trauma	Ground 911 Scene	3	18+	Male	Transported	Rural	MN	2015-01	1	1. Pre	0	0	0	1	0	0	0	1	0	0	1	0	0	0	1	0	1
786	1. Pre 2020	Respiratory	Ground 911 Scene	1	18+	Female	No Transport	Urban	MN	2015-01	1	1. Pre	0	0	1	0	0	1	0	0	0	0	1	0	0	1	0	0	0
787	1. Pre 2020	Respiratory	Ground 911 Scene	3	18+	Female	Transported	Urban	MN	2015-01	1	1. Pre	0	0	1	0	0	0	0	1	0	0	1	0	0	1	0	0	0
788	1. Pre 2020	Medical	Ground 911 Scene	3	18+	Female	Transported	Urban	MN	2015-01	1	1. Pre	0	0	1	0	0	0	0	1	0	0	1	0	0	1	0	0	0
789	1. Pre 2020	Medical	Ground 911 Scene	3	18+	Female	Transported	Urban	MN	2015-01	1	1. Pre	0	0	1	0	0	0	0	1	0	0	1	0	0	1	0	0	0
790	1. Pre 2020	Medical	Ground 911 Scene	3	18+	Male	Transported	Urban	WI	2015-01	1	1. Pre	0	0	1	0	0	0	0	1	0	0	1	0	0	0	1	0	0
791	1. Pre 2020	Trauma	Ground 911 Scene	3	18+	Male	Transported	Rural	MN	2015-01	1	1. Pre	0	0	0	1	0	0	0	1	0	0	1	0	0	0	1	0	1
792	1. Pre 2020	Respiratory	Ground 911 Scene	3	18+	Female	Transported	Urban	MN	2015-01	1	1. Pre	0	0	1	0	0	0	0	1	0	0	1	0	0	1	0	0	0
793	1. Pre 2020	Trauma	Ground 911 Scene	3	18+	Female	Transported	Rural	MN	2015-01	1	1. Pre	0	0	0	1	0	0	0	1	0	0	1	0	0	1	0	0	1
794	1. Pre 2020	Medical	Ground 911 Scene	3	18+	Male	Transported	Urban	MN	2015-01	1	1. Pre	0	0	1	0	0	0	0	1	0	0	1	0	0	0	1	0	0
795	1. Pre 2020	Medical	Ground 911 Scene	1	18+	Female	No Transport	Urban	MN	2015-01	1	1. Pre	0	0	1	0	0	1	0	0	0	0	1	0	0	1	0	0	0
796	1. Pre 2020	Medical	Ground 911 Scene	3	18+	Female	Transported	Urban	MN	2015-01	1	1. Pre	0	0	1	0	0	0	0	1	0	0	1	0	0	1	0	0	0
797	1. Pre 2020	Medical	Ground 911 Scene	3	18+	Male	Transported	Urban	MN	2015-01	1	1. Pre	0	0	1	0	0	0	0	1	0	0	1	0	0	0	1	0	0
798	1. Pre 2020	Medical	Ground 911 Scene	3	18+	Male	Transported	Urban	MN	2015-01	1	1. Pre	0	0	1	0	0	0	0	1	0	0	1	0	0	0	1	0	0
799	1. Pre 2020	Medical	Ground 911 Scene	3	18+	Male	Transported	Urban	MN	2015-01	1	1. Pre	0	0	1	0	0	0	0	1	0	0	1	0	0	0	1	0	0
800	1. Pre 2020	Medical	Ground 911 Scene	3	18+	Female	Transported	Urban	MN	2015-01	1	1. Pre	0	0	1	0	0	0	0	1	0	0	1	0	0	1	0	0	0
801	1. Pre 2020	Medical	Ground 911 Scene	3	18+	Female	Transported	Urban	MN	2015-01	1	1. Pre	0	0	1	0	0	0	0	1	0	0	1	0	0	1	0	0	0
802	1. Pre 2020	Medical	Ground 911 Scene	3	18+	Male	Transported	Urban	WI	2015-01	1	1. Pre	0	0	1	0	0	0	0	1	0	0	1	0	0	0	1	0	0
803	1. Pre 2020	Medical	Ground 911 Scene	3	18+	Female	Transported	Urban	MN	2015-01	1	1. Pre	0	0	1	0	0	0	0	1	0	0	1	0	0	1	0	0	0
804	1. Pre 2020	Cardiac	Ground 911 Scene	3	18+	Female	Transported	Urban	MN	2015-01	1	1. Pre	0	0	1	0	0	0	0	1	0	0	1	0	0	1	0	0	0
805	1. Pre 2020	Medical	Ground 911 Scene	3	18+	Female	Transported	Urban	MN	2015-01	1	1. Pre	0	0	1	0	0	0	0	1	0	0	1	0	0	1	0	0	0
806	1. Pre 2020	Medical	Ground 911 Scene	3	18+	Female	Transported	Rural	MN	2015-01	1	1. Pre	0	0	1	0	0	0	0	1	0	0	1	0	0	1	0	0	0
807	1. Pre 2020	Respiratory	Ground 911 Scene	3	18+	Female	Transported	Urban	MN	2015-01	1	1. Pre	0	0	1	0	0	0	0	1	0	0	1	0	0	1	0	0	0
808	1. Pre 2020	Respiratory	Ground 911 Scene	3	18+	Female	Transported	Rural	MN	2015-01	1	1. Pre	0	0	1	0	0	0	0	1	0	0	1	0	0	1	0	0	0
809	1. Pre 2020	Respiratory	Ground 911 Scene	3	<18	Male	Transported	Urban	MN	2015-01	1	1. Pre	0	0	1	0	0	0	0	1	0	0	0	1	0	0	1	0	0
810	1. Pre 2020	Medical	Ground 911 Scene	3	18+	Male	Transported	Urban	MN	2015-01	1	1. Pre	0	0	1	0	0	0	0	1	0	0	1	0	0	0	1	0	0
811	1. Pre 2020	Behavioral	Ground 911 Scene	3	18+	Female	Transported	Rural	MN	2015-01	1	1. Pre	0	0	0	0	1	0	0	1	0	0	1	0	0	1	0	0	0
812	1. Pre 2020	Medical	Ground 911 Scene	3	18+	Female	Transported	Rural	MN	2015-01	1	1. Pre	0	0	1	0	0	0	0	1	0	0	1	0	0	1	0	0	0
813	1. Pre 2020	Medical	Ground 911 Scene	3	18+	Male	Transported	Urban	MN	2015-01	1	1. Pre	0	0	1	0	0	0	0	1	0	0	1	0	0	0	1	0	0
814	1. Pre 2020	Trauma	Ground 911 Scene	3	18+	Male	Transported	Rural	MN	2015-01	1	1. Pre	0	0	0	1	0	0	0	1	0	0	1	0	0	0	1	0	1
815	1. Pre 2020	Trauma	Ground 911 Scene	3	<18	Male	Transported	Rural	MN	2015-01	1	1. Pre	0	0	0	1	0	0	0	1	0	0	0	1	0	0	1	0	1
816	1. Pre 2020	Trauma	Ground 911 Scene	3	18+	Female	Transported	Urban	MN	2015-01	1	1. Pre	0	0	0	1	0	0	0	1	0	0	1	0	0	1	0	0	0
817	1. Pre 2020		Ground 911 Scene	1	18+	Female	No Transport	Rural	MN	2015-01	1	1. Pre	0	0	0	0	0	1	0	0	0	0	1	0	0	1	0	0	1
818	1. Pre 2020	Medical	Ground 911 Scene	3	18+	Male	Transported	Urban	MN	2015-01	1	1. Pre	0	0	1	0	0	0	0	1	0	0	1	0	0	0	1	0	0
819	1. Pre 2020	Medical	Ground 911 Scene	3	<18	Female	Transported	Urban	MN	2015-01	1	1. Pre	0	0	1	0	0	0	0	1	0	0	0	1	0	1	0	0	0
820	1. Pre 2020	Behavioral	Ground 911 Scene	3	18+	Male	Transported	Urban	MN	2015-01	1	1. Pre	0	0	0	0	1	0	0	1	0	0	1	0	0	0	1	0	0
821	1. Pre 2020	Behavioral	Ground 911 Scene	3	18+	Male	Transported	Urban	MN	2015-01	1	1. Pre	0	0	0	0	1	0	0	1	0	0	1	0	0	0	1	0	0
822	1. Pre 2020	Respiratory	Ground 911 Scene	3	18+	Female	Transported	Rural	MN	2015-01	1	1. Pre	0	0	1	0	0	0	0	1	0	0	1	0	0	1	0	0	0
823	1. Pre 2020	Cardiac	Ground 911 Scene	3	18+	Female	Transported	Urban	MN	2015-01	1	1. Pre	0	0	1	0	0	0	0	1	0	0	1	0	0	1	0	0	0
824	1. Pre 2020	Medical	Ground 911 Scene	3	18+	Male	Transported	Urban	MN	2015-01	1	1. Pre	0	0	1	0	0	0	0	1	0	0	1	0	0	0	1	0	0
825	1. Pre 2020	Medical	Ground 911 Scene	3	18+	Female	Transported	Urban	MN	2015-01	1	1. Pre	0	0	1	0	0	0	0	1	0	0	1	0	0	1	0	0	0
826	1. Pre 2020	Medical	Ground 911 Scene	3	18+	Male	Transported	Urban	MN	2015-01	1	1. Pre	0	0	1	0	0	0	0	1	0	0	1	0	0	0	1	0	0
827	1. Pre 2020	Behavioral	Ground 911 Scene	3	18+	Male	Transported	Urban	MN	2015-01	1	1. Pre	0	0	0	0	1	0	0	1	0	0	1	0	0	0	1	0	0
828	1. Pre 2020	Cardiac	Ground 911 Scene	3	18+	Female	Transported	Urban	MN	2015-01	1	1. Pre	0	0	1	0	0	0	0	1	0	0	1	0	0	1	0	0	0
829	1. Pre 2020	Medical	Ground 911 Scene	3	18+	Female	Transported	Urban	MN	2015-01	1	1. Pre	0	0	1	0	0	0	0	1	0	0	1	0	0	1	0	0	0
830	1. Pre 2020	Cardiac	Ground 911 Scene	1	18+	Male	No Transport	Urban	MN	2015-01	1	1. Pre	0	0	1	0	0	1	0	0	0	0	1	0	0	0	1	0	0
831	1. Pre 2020	Medical	Ground 911 Scene	3	18+	Male	Transported	Urban	MN	2015-01	1	1. Pre	0	0	1	0	0	0	0	1	0	0	1	0	0	0	1	0	0
832	1. Pre 2020	Medical	Ground 911 Scene	3	18+	Female	Transported	Urban	MN	2015-01	1	1. Pre	0	0	1	0	0	0	0	1	0	0	1	0	0	1	0	0	0
833	1. Pre 2020	Medical	Ground 911 Scene	3	18+	Female	Transported	Urban	MN	2015-01	1	1. Pre	0	0	1	0	0	0	0	1	0	0	1	0	0	1	0	0	0
834	1. Pre 2020	Medical	Ground 911 Scene	3	18+	Female	Transported	Rural	MN	2015-01	1	1. Pre	0	0	1	0	0	0	0	1	0	0	1	0	0	1	0	0	0
835	1. Pre 2020	Cardiac	Ground 911 Scene	3	18+	Female	Transported	Urban	MN	2015-01	1	1. Pre	0	0	1	0	0	0	0	1	0	0	1	0	0	1	0	0	0
836	1. Pre 2020	Trauma	Ground 911 Scene	3	18+	Male	Transported	Rural	MN	2015-01	1	1. Pre	0	0	0	1	0	0	0	1	0	0	1	0	0	0	1	0	0
837	1. Pre 2020	Cardiac	Ground 911 Scene	5	18+	Male	Scene Death	Urban	MN	2015-01	1	1. Pre	0	0	1	0	0	0	0	0	0	1	1	0	0	0	1	0	0
838	1. Pre 2020	Medical	Ground 911 Scene	3	18+	Male	Transported	Urban	MN	2015-01	1	1. Pre	0	0	1	0	0	0	0	1	0	0	1	0	0	0	1	0	0
839	1. Pre 2020	Medical	Ground 911 Scene	3	18+	Female	Transported	Urban	WI	2015-01	1	1. Pre	0	0	1	0	0	0	0	1	0	0	1	0	0	1	0	0	0
840	1. Pre 2020	Medical	Ground 911 Scene	3	18+	Female	Transported	Rural	MN	2015-01	1	1. Pre	0	0	1	0	0	0	0	1	0	0	1	0	0	1	0	0	0
841	1. Pre 2020	Respiratory	Ground 911 Scene	3	18+	Female	Transported	Rural	MN	2015-01	1	1. Pre	0	0	1	0	0	0	0	1	0	0	1	0	0	1	0	0	0
842	1. Pre 2020	Respiratory	Ground 911 Scene	3	<18	Female	Transported	Urban	MN	2015-01	1	1. Pre	0	0	1	0	0	0	0	1	0	0	0	1	0	1	0	0	0
843	1. Pre 2020	Medical	Ground 911 Scene	3	18+	Female	Transported	Urban	MN	2015-01	1	1. Pre	0	0	1	0	0	0	0	1	0	0	1	0	0	1	0	0	0
844	1. Pre 2020	Trauma	Ground 911 Scene	3	18+	Female	Transported	Urban	MN	2015-01	1	1. Pre	0	0	0	1	0	0	0	1	0	0	1	0	0	1	0	0	0
845	1. Pre 2020	Cardiac	Ground 911 Scene	3	18+	Male	Transported	Urban	MN	2015-01	1	1. Pre	0	0	1	0	0	0	0	1	0	0	1	0	0	0	1	0	0
846	1. Pre 2020	Medical	Ground 911 Scene	3	18+	Male	Transported	Rural	MN	2015-01	1	1. Pre	0	0	1	0	0	0	0	1	0	0	1	0	0	0	1	0	0
847	1. Pre 2020	Behavioral	Ground 911 Scene	3	18+	Male	Transported	Rural	WI	2015-01	1	1. Pre	0	0	0	0	1	0	0	1	0	0	1	0	0	0	1	0	0
848	1. Pre 2020	Medical	Ground 911 Scene	3	18+	Female	Transported	Urban	MN	2015-01	1	1. Pre	0	0	1	0	0	0	0	1	0	0	1	0	0	1	0	0	0
849	1. Pre 2020	Medical	Ground 911 Scene	3	<18	Male	Transported	Urban	MN	2015-01	1	1. Pre	0	0	1	0	0	0	0	1	0	0	0	1	0	0	1	0	0
850	1. Pre 2020	Behavioral	Ground 911 Scene	3	18+	Male	Transported	Urban	WI	2015-01	1	1. Pre	0	1	0	0	1	0	0	1	0	0	1	0	0	0	1	0	0
851	1. Pre 2020	Trauma	Ground 911 Scene	3	18+	Female	Transported	Urban	MN	2015-01	1	1. Pre	0	0	0	1	0	0	0	1	0	0	1	0	0	1	0	0	0
852	1. Pre 2020	Behavioral	Ground 911 Scene	3	18+	Male	Transported	Urban	MN	2015-01	1	1. Pre	0	0	0	0	1	0	0	1	0	0	1	0	0	0	1	0	0
853	1. Pre 2020	Medical	Ground 911 Scene	3	18+	Male	Transported	Urban	MN	2015-01	1	1. Pre	0	0	1	0	0	0	0	1	0	0	1	0	0	0	1	0	0
854	1. Pre 2020	Trauma	Ground 911 Scene	3	18+	Female	Transported	Urban	MN	2015-01	1	1. Pre	0	0	0	1	0	0	0	1	0	0	1	0	0	1	0	0	0
855	1. Pre 2020	Medical	Ground 911 Scene	3	18+	Female	Transported	Urban	MN	2015-01	1	1. Pre	0	0	1	0	0	0	0	1	0	0	1	0	0	1	0	0	0
856	1. Pre 2020	Medical	Ground 911 Scene	3	18+	Male	Transported	Rural	MN	2015-01	1	1. Pre	0	0	1	0	0	0	0	1	0	0	1	0	0	0	1	0	0
857	1. Pre 2020	Respiratory	Ground 911 Scene	3	18+	Female	Transported	Urban	MN	2015-01	1	1. Pre	0	0	1	0	0	0	0	1	0	0	1	0	0	1	0	0	0
858	1. Pre 2020	Trauma	Ground 911 Scene	3	18+	Male	Transported	Rural	MN	2015-01	1	1. Pre	0	0	0	1	0	0	0	1	0	0	1	0	0	0	1	0	0
859	1. Pre 2020	Respiratory	Ground 911 Scene	3	18+	Male	Transported	Rural	MN	2015-01	1	1. Pre	0	0	1	0	0	0	0	1	0	0	1	0	0	0	1	0	0
860	1. Pre 2020	Medical	Ground 911 Scene	3	18+	Male	Transported	Rural	MN	2015-01	1	1. Pre	0	0	1	0	0	0	0	1	0	0	1	0	0	0	1	0	0
861	1. Pre 2020	OB	Ground 911 Scene	3	18+	Female	Transported	Urban	MN	2015-01	1	1. Pre	0	0	1	0	0	0	0	1	0	0	1	0	0	1	0	0	0
862	1. Pre 2020	Medical	Ground 911 Scene	3	18+	Male	Transported	Urban	MN	2015-01	1	1. Pre	0	0	1	0	0	0	0	1	0	0	1	0	0	0	1	0	0
863	1. Pre 2020	Medical	Ground 911 Scene	3	18+	Male	Transported	Urban	MN	2015-01	1	1. Pre	0	0	1	0	0	0	0	1	0	0	1	0	0	0	1	0	0
864	1. Pre 2020	OB	Ground 911 Scene	3	<18	Female	Transported	Urban	MN	2015-01	1	1. Pre	0	0	1	0	0	0	0	1	0	0	0	1	0	1	0	0	0
865	1. Pre 2020	Medical	Ground 911 Scene	3	18+	Male	Transported	Urban	MN	2015-01	1	1. Pre	0	0	1	0	0	0	0	1	0	0	1	0	0	0	1	0	0
866	1. Pre 2020	Trauma	Ground 911 Scene	3	18+	Female	Transported	Urban	MN	2015-01	1	1. Pre	0	0	0	1	0	0	0	1	0	0	1	0	0	1	0	0	0
867	1. Pre 2020	Medical	Ground 911 Scene	3	18+	Male	Transported	Rural	MN	2015-01	1	1. Pre	0	0	1	0	0	0	0	1	0	0	1	0	0	0	1	0	0
868	1. Pre 2020	Cardiac	Ground 911 Scene	3	18+	Male	Transported	Urban	MN	2015-01	1	1. Pre	0	0	1	0	0	0	0	1	0	0	1	0	0	0	1	0	0
869	1. Pre 2020	Medical	Ground 911 Scene	3	18+	Male	Transported	Urban	MN	2015-01	1	1. Pre	0	0	1	0	0	0	0	1	0	0	1	0	0	0	1	0	0
870	1. Pre 2020	Medical	Ground 911 Scene	3	18+	Male	Transported	Rural	MN	2015-01	1	1. Pre	0	0	1	0	0	0	0	1	0	0	1	0	0	0	1	0	0
871	1. Pre 2020	OB	Ground 911 Scene	3	18+	Female	Transported	Urban	MN	2015-01	1	1. Pre	0	0	1	0	0	0	0	1	0	0	1	0	0	1	0	0	0
872	1. Pre 2020	Medical	Ground 911 Scene	3	18+	Female	Transported	Urban	MN	2015-01	1	1. Pre	0	0	1	0	0	0	0	1	0	0	1	0	0	1	0	0	0
873	1. Pre 2020	Respiratory	Ground 911 Scene	3	18+	Male	Transported	Urban	MN	2015-01	1	1. Pre	0	0	1	0	0	0	0	1	0	0	1	0	0	0	1	0	0
874	1. Pre 2020	Trauma	Ground 911 Scene	1	18+	Male	No Transport	Urban	MN	2015-01	1	1. Pre	0	0	0	1	0	1	0	0	0	0	1	0	0	0	1	0	1
875	1. Pre 2020	Respiratory	Ground 911 Scene	3	18+	Male	Transported	Rural	MN	2015-01	1	1. Pre	0	0	1	0	0	0	0	1	0	0	1	0	0	0	1	0	0
876	1. Pre 2020	Medical	Ground 911 Scene	3	18+	Male	Transported	Urban	MN	2015-01	1	1. Pre	0	0	1	0	0	0	0	1	0	0	1	0	0	0	1	0	0
877	1. Pre 2020	Behavioral	Ground 911 Scene	3	18+	Male	Transported	Rural	MN	2015-01	1	1. Pre	0	0	0	0	1	0	0	1	0	0	1	0	0	0	1	0	0
878	1. Pre 2020	Medical	Ground 911 Scene	3	18+	Female	Transported	Urban	WI	2015-01	1	1. Pre	0	0	1	0	0	0	0	1	0	0	1	0	0	1	0	0	0
879	1. Pre 2020	Cardiac	Ground 911 Scene	3	18+	Male	Transported	Urban	MN	2015-01	1	1. Pre	0	0	1	0	0	0	0	1	0	0	1	0	0	0	1	0	0
880	1. Pre 2020	Respiratory	Ground 911 Scene	3	18+	Female	Transported	Urban	MN	2015-01	1	1. Pre	0	0	1	0	0	0	0	1	0	0	1	0	0	1	0	0	0
881	1. Pre 2020	Cardiac	Ground 911 Scene	3	18+	Male	Transported	Urban	MN	2015-01	1	1. Pre	0	0	1	0	0	0	0	1	0	0	1	0	0	0	1	0	0
882	1. Pre 2020	Behavioral	Ground 911 Scene	3	18+	Male	Transported	Urban	MN	2015-01	1	1. Pre	0	1	0	0	1	0	0	1	0	0	1	0	0	0	1	0	0
883	1. Pre 2020	Medical	Ground 911 Scene	3	18+	Male	Transported	Rural	MN	2015-01	1	1. Pre	0	0	1	0	0	0	0	1	0	0	1	0	0	0	1	0	0
884	1. Pre 2020	Medical	Ground 911 Scene	3	18+	Male	Transported	Rural	MN	2015-01	1	1. Pre	0	0	1	0	0	0	0	1	0	0	1	0	0	0	1	0	0
885	1. Pre 2020	Behavioral	Ground 911 Scene	3	18+	Male	Transported	Urban	MN	2015-01	1	1. Pre	0	0	0	0	1	0	0	1	0	0	1	0	0	0	1	0	0
886	1. Pre 2020	Medical	Ground 911 Scene	3	18+	Female	Transported	Urban	MN	2015-01	1	1. Pre	0	0	1	0	0	0	0	1	0	0	1	0	0	1	0	0	0
887	1. Pre 2020	Trauma	Ground 911 Scene	3	18+	Female	Transported	Urban	MN	2015-01	1	1. Pre	0	0	0	1	0	0	0	1	0	0	1	0	0	1	0	0	0
888	1. Pre 2020	Behavioral	Ground 911 Scene	3	18+	Female	Transported	Rural	MN	2015-01	1	1. Pre	0	0	0	0	1	0	0	1	0	0	1	0	0	1	0	0	0
889	1. Pre 2020	Medical	Ground 911 Scene	3	18+	Female	Transported	Urban	MN	2015-01	1	1. Pre	0	0	1	0	0	0	0	1	0	0	1	0	0	1	0	0	0
890	1. Pre 2020	Cardiac	Ground 911 Scene	3	18+	Male	Transported	Rural	MN	2015-01	1	1. Pre	0	0	1	0	0	0	0	1	0	0	1	0	0	0	1	0	0
891	1. Pre 2020	Medical	Ground 911 Scene	3	18+	Female	Transported	Urban	MN	2015-01	1	1. Pre	0	0	1	0	0	0	0	1	0	0	1	0	0	1	0	0	0
892	1. Pre 2020	Medical	Ground 911 Scene	3	18+	Male	Other Runs	Urban	MN	2015-01	1	1. Pre	0	0	1	0	0	0	0	1	0	0	1	0	0	0	1	0	0
893	1. Pre 2020	Medical	Ground 911 Scene	1	18+	Male	No Transport	Urban	MN	2015-01	1	1. Pre	0	0	1	0	0	1	0	0	0	0	1	0	0	0	1	0	0
894	1. Pre 2020	Cardiac	Ground 911 Scene	3	18+	Female	Transported	Urban	MN	2015-01	1	1. Pre	0	0	1	0	0	0	0	1	0	0	1	0	0	1	0	0	0
895	1. Pre 2020	Medical	Ground 911 Scene	3	18+	Female	Transported	Rural	MN	2015-01	1	1. Pre	0	0	1	0	0	0	0	1	0	0	1	0	0	1	0	0	0
896	1. Pre 2020	Trauma	Ground 911 Scene	3	18+	Male	Transported	Urban	MN	2015-01	1	1. Pre	0	0	0	1	0	0	0	1	0	0	1	0	0	0	1	0	0
897	1. Pre 2020	Respiratory	Ground 911 Scene	3	18+	Female	Transported	Urban	WI	2015-01	1	1. Pre	0	0	1	0	0	0	0	1	0	0	1	0	0	1	0	0	0
898	1. Pre 2020	Trauma	Ground 911 Scene	3	18+	Male	Transported	Urban	MN	2015-01	1	1. Pre	0	0	0	1	0	0	0	1	0	0	1	0	0	0	1	0	0
899	1. Pre 2020	Respiratory	Ground 911 Scene	1	18+	Male	No Transport	Urban	MN	2015-01	1	1. Pre	0	0	1	0	0	1	0	0	0	0	1	0	0	0	1	0	0
900	1. Pre 2020	Respiratory	Ground 911 Scene	3	18+	Male	Transported	Urban	MN	2015-01	1	1. Pre	0	0	1	0	0	0	0	1	0	0	1	0	0	0	1	0	0
901	1. Pre 2020	Medical	Ground 911 Scene	3	18+	Male	Transported	Urban	MN	2015-01	1	1. Pre	0	0	1	0	0	0	0	1	0	0	1	0	0	0	1	0	0
902	1. Pre 2020	Respiratory	Ground 911 Scene	3	18+	Female	Transported	Urban	MN	2015-01	1	1. Pre	0	0	1	0	0	0	0	1	0	0	1	0	0	1	0	0	0
903	1. Pre 2020	Medical	Ground 911 Scene	3	18+	Male	Transported	Urban	MN	2015-01	1	1. Pre	0	0	1	0	0	0	0	1	0	0	1	0	0	0	1	0	0
904	1. Pre 2020	Medical	Ground 911 Scene	3	18+	Female	Transported	Rural	MN	2015-01	1	1. Pre	0	0	1	0	0	0	0	1	0	0	1	0	0	1	0	0	0
905	1. Pre 2020	Medical	Ground 911 Scene	3	<18	Female	Transported	Urban	MN	2015-01	1	1. Pre	0	0	1	0	0	0	0	1	0	0	0	1	0	1	0	0	0
906	1. Pre 2020	Respiratory	Ground 911 Scene	3	<18	Female	Transported	Urban	MN	2015-01	1	1. Pre	0	0	1	0	0	0	0	1	0	0	0	1	0	1	0	0	0
907	1. Pre 2020	Medical	Ground 911 Scene	3	18+	Male	Transported	Urban	MN	2015-01	1	1. Pre	0	0	1	0	0	0	0	1	0	0	1	0	0	0	1	0	0
908	1. Pre 2020	Trauma	Ground 911 Scene	3	18+	Male	Transported	Urban	MN	2015-01	1	1. Pre	0	0	0	1	0	0	0	1	0	0	1	0	0	0	1	0	1
909	1. Pre 2020	Medical	Ground 911 Scene	3	18+	Female	Transported	Urban	WI	2015-01	1	1. Pre	0	0	1	0	0	0	0	1	0	0	1	0	0	1	0	0	0
910	1. Pre 2020	Medical	Ground 911 Scene	3	18+	Female	Transported	Urban	MN	2015-01	1	1. Pre	0	0	1	0	0	0	0	1	0	0	1	0	0	1	0	0	0
911	1. Pre 2020	Trauma	Ground 911 Scene	3	18+	Male	Transported	Rural	MN	2015-01	1	1. Pre	0	0	0	1	0	0	0	1	0	0	1	0	0	0	1	0	1
912	1. Pre 2020	Cardiac	Ground 911 Scene	3	18+	Male	Transported	Urban	MN	2015-01	1	1. Pre	0	0	1	0	0	0	0	1	0	0	1	0	0	0	1	0	0
913	1. Pre 2020	Medical	Ground 911 Scene	3	18+	Female	Transported	Rural	MN	2015-01	1	1. Pre	0	0	1	0	0	0	0	1	0	0	1	0	0	1	0	0	0
914	1. Pre 2020	Medical	Ground 911 Scene	3	18+	Female	Transported	Urban	MN	2015-01	1	1. Pre	0	0	1	0	0	0	0	1	0	0	1	0	0	1	0	0	0
915	1. Pre 2020	Respiratory	Ground 911 Scene	3	18+	Female	Transported	Urban	MN	2015-01	1	1. Pre	0	0	1	0	0	0	0	1	0	0	1	0	0	1	0	0	0
916	1. Pre 2020	Medical	Ground 911 Scene	3	18+	Female	Transported	Urban	MN	2015-01	1	1. Pre	0	0	1	0	0	0	0	1	0	0	1	0	0	1	0	0	0
917	1. Pre 2020	Cardiac	Ground 911 Scene	3	18+	Male	Transported	Urban	MN	2015-01	1	1. Pre	0	0	1	0	0	0	0	1	0	0	1	0	0	0	1	0	0
918	1. Pre 2020	Medical	Ground 911 Scene	3	18+	Female	Transported	Urban	MN	2015-01	1	1. Pre	0	0	1	0	0	0	0	1	0	0	1	0	0	1	0	0	0
919	1. Pre 2020	Cardiac	Ground 911 Scene	3	18+	Male	Transported	Urban	MN	2015-01	1	1. Pre	0	0	1	0	0	0	0	1	0	0	1	0	0	0	1	0	0
920	1. Pre 2020	Medical	Ground 911 Scene	3	18+	Male	Transported	Urban	MN	2015-01	1	1. Pre	0	0	1	0	0	0	0	1	0	0	1	0	0	0	1	0	0
921	1. Pre 2020	Medical	Ground 911 Scene	3	18+	Female	Transported	Urban	MN	2015-01	1	1. Pre	0	0	1	0	0	0	0	1	0	0	1	0	0	1	0	0	0
922	1. Pre 2020	Medical	Ground 911 Scene	3	18+	Male	Transported	Urban	MN	2015-01	1	1. Pre	0	0	1	0	0	0	0	1	0	0	1	0	0	0	1	0	0
923	1. Pre 2020	Medical	Ground 911 Scene	3	18+	Male	Transported	Urban	MN	2015-01	1	1. Pre	0	0	1	0	0	0	0	1	0	0	1	0	0	0	1	0	0
924	1. Pre 2020	Environmental	Ground 911 Scene	3	18+	Female	Transported	Urban	MN	2015-01	1	1. Pre	0	0	1	0	0	0	0	1	0	0	1	0	0	1	0	0	0
925	1. Pre 2020	Medical	Ground 911 Scene	3	18+	Female	Transported	Rural	MN	2015-01	1	1. Pre	0	0	1	0	0	0	0	1	0	0	1	0	0	1	0	0	0
926	1. Pre 2020	Medical	Ground 911 Scene	3	18+	Female	Transported	Urban	MN	2015-01	1	1. Pre	0	0	1	0	0	0	0	1	0	0	1	0	0	1	0	0	0
927	1. Pre 2020	Medical	Ground 911 Scene	3	18+	Male	Transported	Urban	MN	2015-01	1	1. Pre	0	0	1	0	0	0	0	1	0	0	1	0	0	0	1	0	0
928	1. Pre 2020	Cardiac	Ground 911 Scene	3	18+	Male	Transported	Rural	MN	2015-01	1	1. Pre	0	0	1	0	0	0	0	1	0	0	1	0	0	0	1	0	0
929	1. Pre 2020	Behavioral	Ground 911 Scene	3	18+	Female	Transported	Urban	MN	2015-01	1	1. Pre	0	0	0	0	1	0	0	1	0	0	1	0	0	1	0	0	0
930	1. Pre 2020	Medical	Ground 911 Scene	3	18+	Male	Transported	Rural	MN	2015-01	1	1. Pre	0	0	1	0	0	0	0	1	0	0	1	0	0	0	1	0	0
931	1. Pre 2020	Medical	Ground 911 Scene	3	18+	Male	Transported	Urban	MN	2015-01	1	1. Pre	0	0	1	0	0	0	0	1	0	0	1	0	0	0	1	0	0
932	1. Pre 2020	Behavioral	Ground 911 Scene	3	18+	Male	Transported	Urban	MN	2015-01	1	1. Pre	0	0	0	0	1	0	0	1	0	0	1	0	0	0	1	0	0
933	1. Pre 2020	Medical	Ground 911 Scene	3	18+	Male	Transported	Urban	MN	2015-01	1	1. Pre	0	0	1	0	0	0	0	1	0	0	1	0	0	0	1	0	0
934	1. Pre 2020	Respiratory	Ground 911 Scene	3	<18	Female	Transported	Rural	MN	2015-01	1	1. Pre	0	0	1	0	0	0	0	1	0	0	0	1	0	1	0	0	0
935	1. Pre 2020	Medical	Ground 911 Scene	3	18+	Male	Transported	Urban	MN	2015-01	1	1. Pre	0	0	1	0	0	0	0	1	0	0	1	0	0	0	1	0	0
936	1. Pre 2020	Medical	Ground 911 Scene	3	18+	Female	Transported	Urban	MN	2015-01	1	1. Pre	0	0	1	0	0	0	0	1	0	0	1	0	0	1	0	0	0
937	1. Pre 2020	Medical	Ground 911 Scene	3	18+	Male	Transported	Urban	MN	2015-01	1	1. Pre	0	0	1	0	0	0	0	1	0	0	1	0	0	0	1	0	0
938	1. Pre 2020	Trauma	Ground 911 Scene	3	18+	Female	Transported	Urban	MN	2015-01	1	1. Pre	0	0	0	1	0	0	0	1	0	0	1	0	0	1	0	0	0
939	1. Pre 2020	Cardiac	Ground 911 Scene	3	18+	Female	Transported	Urban	MN	2015-01	1	1. Pre	0	0	1	0	0	0	0	1	0	0	1	0	0	1	0	0	0
940	1. Pre 2020	Medical	Ground 911 Scene	1	18+	Male	No Transport	Rural	MN	2015-01	1	1. Pre	0	0	1	0	0	1	0	0	0	0	1	0	0	0	1	0	0
941	1. Pre 2020	Medical	Ground 911 Scene	3	18+	Female	Transported	Urban	MN	2015-01	1	1. Pre	0	0	1	0	0	0	0	1	0	0	1	0	0	1	0	0	0
942	1. Pre 2020	Respiratory	Ground 911 Scene	1	18+	Female	No Transport	Urban	MN	2015-01	1	1. Pre	0	0	1	0	0	1	0	0	0	0	1	0	0	1	0	0	0
943	1. Pre 2020	Cardiac	Ground 911 Scene	3	18+	Female	Transported	Urban	MN	2015-01	1	1. Pre	0	0	1	0	0	0	0	1	0	0	1	0	0	1	0	0	0
944	1. Pre 2020	Medical	Ground 911 Scene	3	18+	Female	Transported	Rural	MN	2015-01	1	1. Pre	0	0	1	0	0	0	0	1	0	0	1	0	0	1	0	0	0
945	1. Pre 2020	Cardiac	Ground 911 Scene	3	18+	Male	Transported	Urban	MN	2015-01	1	1. Pre	0	0	1	0	0	0	0	1	0	0	1	0	0	0	1	0	0
946	1. Pre 2020	Medical	Ground 911 Scene	3	18+	Male	Transported	Urban	MN	2015-01	1	1. Pre	0	0	1	0	0	0	0	1	0	0	1	0	0	0	1	0	0
947	1. Pre 2020	Trauma	Ground 911 Scene	3	18+	Female	Transported	Urban	MN	2015-01	1	1. Pre	0	0	0	1	0	0	0	1	0	0	1	0	0	1	0	0	0
948	1. Pre 2020	Medical	Ground 911 Scene	3	18+	Female	Transported	Rural	WI	2015-01	1	1. Pre	0	0	1	0	0	0	0	1	0	0	1	0	0	1	0	0	0
949	1. Pre 2020	Medical	Ground 911 Scene	3	18+	Female	Transported	Urban	MN	2015-01	1	1. Pre	0	0	1	0	0	0	0	1	0	0	1	0	0	1	0	0	0
950	1. Pre 2020	Medical	Ground 911 Scene	3	18+	Female	Transported	Urban	MN	2015-01	1	1. Pre	0	0	1	0	0	0	0	1	0	0	1	0	0	1	0	0	0
951	1. Pre 2020	Trauma	Ground 911 Scene	3	18+	Male	Transported	Urban	MN	2015-01	1	1. Pre	0	0	0	1	0	0	0	1	0	0	1	0	0	0	1	0	1
952	1. Pre 2020	Respiratory	Ground 911 Scene	3	18+	Female	Transported	Urban	MN	2015-01	1	1. Pre	0	0	1	0	0	0	0	1	0	0	1	0	0	1	0	0	0
953	1. Pre 2020	Behavioral	Ground 911 Scene	3	18+	Male	Transported	Rural	MN	2015-01	1	1. Pre	0	0	0	0	1	0	0	1	0	0	1	0	0	0	1	0	0
954	1. Pre 2020	Trauma	Ground 911 Scene	3	18+	Female	Transported	Urban	MN	2015-01	1	1. Pre	0	0	0	1	0	0	0	1	0	0	1	0	0	1	0	0	0
955	1. Pre 2020	Medical	Ground 911 Scene	3	18+	Female	Transported	Urban	MN	2015-01	1	1. Pre	0	0	1	0	0	0	0	1	0	0	1	0	0	1	0	0	0
956	1. Pre 2020	Trauma	Ground 911 Scene	3	<18	Male	Transported	Rural	WI	2015-01	1	1. Pre	0	0	0	1	0	0	0	1	0	0	0	1	0	0	1	0	0
957	1. Pre 2020	Respiratory	Ground 911 Scene	3	18+	Male	Other Runs	Urban	MN	2015-01	1	1. Pre	0	0	1	0	0	0	0	1	0	0	1	0	0	0	1	0	0
958	1. Pre 2020	Behavioral	Ground 911 Scene	3	18+	Female	Transported	Urban	MN	2015-01	1	1. Pre	0	0	0	0	1	0	0	1	0	0	1	0	0	1	0	0	0
959	1. Pre 2020	Medical	Ground 911 Scene	3	18+	Female	Transported	Urban	MN	2015-01	1	1. Pre	0	0	1	0	0	0	0	1	0	0	1	0	0	1	0	0	0
960	1. Pre 2020	Behavioral	Ground 911 Scene	3	18+	Male	Transported	Rural	WI	2015-01	1	1. Pre	0	0	0	0	1	0	0	1	0	0	1	0	0	0	1	0	0
961	1. Pre 2020	Medical	Ground 911 Scene	3	18+	Male	Transported	Urban	MN	2015-01	1	1. Pre	0	0	1	0	0	0	0	1	0	0	1	0	0	0	1	0	0
962	1. Pre 2020	Behavioral	Ground 911 Scene	3	18+	Female	Transported	Urban	MN	2015-01	1	1. Pre	0	0	0	0	1	0	0	1	0	0	1	0	0	1	0	0	0
963	1. Pre 2020	Medical	Ground 911 Scene	3	18+	Male	Transported	Urban	MN	2015-01	1	1. Pre	0	0	1	0	0	0	0	1	0	0	1	0	0	0	1	0	0
964	1. Pre 2020	Medical	Ground 911 Scene	3	18+	Female	Transported	Urban	MN	2015-01	1	1. Pre	0	0	1	0	0	0	0	1	0	0	1	0	0	1	0	0	0
965	1. Pre 2020	Medical	Ground 911 Scene	3	18+	Male	Transported	Urban	MN	2015-01	1	1. Pre	0	0	1	0	0	0	0	1	0	0	1	0	0	0	1	0	0
966	1. Pre 2020	Trauma	Ground 911 Scene	3	18+	Female	Transported	Urban	MN	2015-01	1	1. Pre	0	0	0	1	0	0	0	1	0	0	1	0	0	1	0	0	0
967	1. Pre 2020	Cardiac	Ground 911 Scene	3	18+	Male	Transported	Urban	MN	2015-01	1	1. Pre	0	0	1	0	0	0	0	1	0	0	1	0	0	0	1	0	0
968	1. Pre 2020	Medical	Ground 911 Scene	3	18+	Female	Transported	Urban	MN	2015-01	1	1. Pre	0	0	1	0	0	0	0	1	0	0	1	0	0	1	0	0	0
969	1. Pre 2020	Cardiac	Ground 911 Scene	3	18+	Male	Transported	Urban	MN	2015-01	1	1. Pre	0	0	1	0	0	0	0	1	0	0	1	0	0	0	1	0	0
970	1. Pre 2020	Medical	Ground 911 Scene	3	18+	Female	Transported	Urban	MN	2015-01	1	1. Pre	0	0	1	0	0	0	0	1	0	0	1	0	0	1	0	0	0
971	1. Pre 2020	Medical	Ground 911 Scene	3	18+	Male	Transported	Rural	MN	2015-01	1	1. Pre	0	0	1	0	0	0	0	1	0	0	1	0	0	0	1	0	0
972	1. Pre 2020	Medical	Ground 911 Scene	3	18+	Male	Transported	Rural	MN	2015-01	1	1. Pre	0	0	1	0	0	0	0	1	0	0	1	0	0	0	1	0	0
973	1. Pre 2020	Cardiac	Ground 911 Scene	5	18+	Male	Transported	Urban	MN	2015-01	1	1. Pre	0	0	1	0	0	0	0	0	0	1	1	0	0	0	1	0	0
974	1. Pre 2020	Medical	Ground 911 Scene	3	18+	Male	Transported	Urban	MN	2015-01	1	1. Pre	0	0	1	0	0	0	0	1	0	0	1	0	0	0	1	0	0
975	1. Pre 2020	Behavioral	Ground 911 Scene	3	18+	Male	Transported	Urban	MN	2015-01	1	1. Pre	0	0	0	0	1	0	0	1	0	0	1	0	0	0	1	0	0
976	1. Pre 2020	Medical	Ground 911 Scene	3	18+	Female	Transported	Rural	WI	2015-01	1	1. Pre	0	0	1	0	0	0	0	1	0	0	1	0	0	1	0	0	0
977	1. Pre 2020	Medical	Ground 911 Scene	3	18+	Female	Transported	Urban	MN	2015-01	1	1. Pre	0	0	1	0	0	0	0	1	0	0	1	0	0	1	0	0	0
978	1. Pre 2020	Cardiac	Ground 911 Scene	3	18+	Male	Transported	Urban	MN	2015-01	1	1. Pre	0	0	1	0	0	0	0	1	0	0	1	0	0	0	1	0	0
979	1. Pre 2020	Medical	Ground 911 Scene	3	18+	Female	Transported	Rural	MN	2015-01	1	1. Pre	0	0	1	0	0	0	0	1	0	0	1	0	0	1	0	0	0
980	1. Pre 2020	Medical	Ground 911 Scene	3	18+	Male	Transported	Rural	MN	2015-01	1	1. Pre	0	0	1	0	0	0	0	1	0	0	1	0	0	0	1	0	0
981	1. Pre 2020	Behavioral	Ground 911 Scene	3	18+	Male	Transported	Rural	MN	2015-01	1	1. Pre	0	1	0	0	1	0	0	1	0	0	1	0	0	0	1	0	0
982	1. Pre 2020	Cardiac	Ground 911 Scene	5	18+	Female	Scene Death	Urban	MN	2015-01	1	1. Pre	0	0	1	0	0	0	0	0	0	1	1	0	0	1	0	0	0
983	1. Pre 2020	Medical	Ground 911 Scene	3	18+	Male	Transported	Urban	MN	2015-01	1	1. Pre	0	0	1	0	0	0	0	1	0	0	1	0	0	0	1	0	0
984	1. Pre 2020	Medical	Ground 911 Scene	3	18+	Male	Transported	Urban	MN	2015-01	1	1. Pre	0	0	1	0	0	0	0	1	0	0	1	0	0	0	1	0	0
985	1. Pre 2020	Medical	Ground 911 Scene	3	18+	Female	Transported	Urban	WI	2015-01	1	1. Pre	0	0	1	0	0	0	0	1	0	0	1	0	0	1	0	0	0
986	1. Pre 2020	Respiratory	Ground 911 Scene	3	18+	Female	Transported	Urban	MN	2015-01	1	1. Pre	0	0	1	0	0	0	0	1	0	0	1	0	0	1	0	0	0
987	1. Pre 2020	Respiratory	Ground 911 Scene	3	18+	Female	Transported	Urban	MN	2015-01	1	1. Pre	0	0	1	0	0	0	0	1	0	0	1	0	0	1	0	0	0
988	1. Pre 2020	Cardiac	Ground 911 Scene	3	18+	Male	Transported	Urban	MN	2015-01	1	1. Pre	0	0	1	0	0	0	0	1	0	0	1	0	0	0	1	0	0
989	1. Pre 2020	Behavioral	Ground 911 Scene	3	18+	Male	Transported	Urban	MN	2015-01	1	1. Pre	0	1	0	0	1	0	0	1	0	0	1	0	0	0	1	0	0
990	1. Pre 2020	Trauma	Ground 911 Scene	3	18+	Male	Transported	Rural	MN	2015-01	1	1. Pre	0	0	0	1	0	0	0	1	0	0	1	0	0	0	1	0	0
991	1. Pre 2020	Medical	Ground 911 Scene	3	18+	Female	Transported	Urban	MN	2015-01	1	1. Pre	0	0	1	0	0	0	0	1	0	0	1	0	0	1	0	0	0
992	1. Pre 2020	Trauma	Ground 911 Scene	3	18+	Female	Transported	Urban	WI	2015-01	1	1. Pre	0	0	0	1	0	0	0	1	0	0	1	0	0	1	0	0	1
993	1. Pre 2020	Trauma	Ground 911 Scene	3	18+	Female	Transported	Urban	MN	2015-01	1	1. Pre	0	0	0	1	0	0	0	1	0	0	1	0	0	1	0	0	0
994	1. Pre 2020	Medical	Ground 911 Scene	5	18+	Female	Scene Death	Urban	MN	2015-01	1	1. Pre	0	0	1	0	0	0	0	0	0	1	1	0	0	1	0	0	0
995	1. Pre 2020	Medical	Ground 911 Scene	3	18+	Male	Transported	Urban	MN	2015-01	1	1. Pre	0	0	1	0	0	0	0	1	0	0	1	0	0	0	1	0	0
996	1. Pre 2020	Medical	Ground 911 Scene	3	18+	Female	Transported	Urban	MN	2015-01	1	1. Pre	0	0	1	0	0	0	0	1	0	0	1	0	0	1	0	0	0
997	1. Pre 2020	Trauma	Ground 911 Scene	3	18+	Male	Transported	Rural	MN	2015-01	1	1. Pre	0	0	0	1	0	0	0	1	0	0	1	0	0	0	1	0	0
998	1. Pre 2020	Cardiac	Ground 911 Scene	3	18+	Male	Transported	Rural	MN	2015-01	1	1. Pre	0	0	1	0	0	0	0	1	0	0	1	0	0	0	1	0	0
999	1. Pre 2020	Medical	Ground 911 Scene	3	18+	Female	Transported	Rural	MN	2015-01	1	1. Pre	0	0	1	0	0	0	0	1	0	0	1	0	0	1	0	0	0
1000	1. Pre 2020	Respiratory	Ground 911 Scene	3	18+	Female	Transported	Urban	MN	2015-01	1	1. Pre	0	0	1	0	0	0	0	1	0	0	1	0	0	1	0	0	0
1001	1. Pre 2020	Medical	Ground 911 Scene	3	18+	Female	Transported	Urban	MN	2015-01	1	1. Pre	0	0	1	0	0	0	0	1	0	0	1	0	0	1	0	0	0
1002	1. Pre 2020		Ground 911 Scene	3	18+	Male	Other Runs	Urban	MN	2015-01	1	1. Pre	0	0	0	0	0	0	0	1	0	0	1	0	0	0	1	0	0
1003	1. Pre 2020	Medical	Ground 911 Scene	3	18+	Female	Transported	Urban	MN	2015-01	1	1. Pre	0	0	1	0	0	0	0	1	0	0	1	0	0	1	0	0	0
1004	1. Pre 2020	Medical	Ground 911 Scene	3	<18	Female	Transported	Urban	MN	2015-01	1	1. Pre	0	0	1	0	0	0	0	1	0	0	0	1	0	1	0	0	0
1005	1. Pre 2020	Respiratory	Ground 911 Scene	3	18+	Female	Transported	Urban	MN	2015-01	1	1. Pre	0	0	1	0	0	0	0	1	0	0	1	0	0	1	0	0	0
1006	1. Pre 2020	Medical	Ground 911 Scene	3	18+	Female	Transported	Urban	MN	2015-01	1	1. Pre	0	0	1	0	0	0	0	1	0	0	1	0	0	1	0	0	0
1007	1. Pre 2020	Medical	Ground 911 Scene	3	18+	Male	Transported	Urban	MN	2015-01	1	1. Pre	0	0	1	0	0	0	0	1	0	0	1	0	0	0	1	0	0
1008	1. Pre 2020	Medical	Ground 911 Scene	3	18+	Male	Transported	Rural	MN	2015-01	1	1. Pre	0	0	1	0	0	0	0	1	0	0	1	0	0	0	1	0	0
1009	1. Pre 2020	Respiratory	Ground 911 Scene	3	18+	Female	Transported	Urban	MN	2015-01	1	1. Pre	0	0	1	0	0	0	0	1	0	0	1	0	0	1	0	0	0
1010	1. Pre 2020	Medical	Ground 911 Scene	3	18+	Female	Transported	Urban	MN	2015-01	1	1. Pre	0	0	1	0	0	0	0	1	0	0	1	0	0	1	0	0	0
1011	1. Pre 2020	Cardiac	Ground 911 Scene	3	18+	Male	Transported	Urban	MN	2015-01	1	1. Pre	0	0	1	0	0	0	0	1	0	0	1	0	0	0	1	0	0
1012	1. Pre 2020	Medical	Ground 911 Scene	3	18+	Male	Transported	Urban	MN	2015-01	1	1. Pre	0	0	1	0	0	0	0	1	0	0	1	0	0	0	1	0	0
1013	1. Pre 2020	Respiratory	Ground 911 Scene	3	18+	Female	Transported	Urban	MN	2015-01	1	1. Pre	0	0	1	0	0	0	0	1	0	0	1	0	0	1	0	0	0
1014	1. Pre 2020	Medical	Ground 911 Scene	3	18+	Male	Transported	Urban	MN	2015-01	1	1. Pre	0	0	1	0	0	0	0	1	0	0	1	0	0	0	1	0	0
1015	1. Pre 2020	Medical	Ground 911 Scene	3	18+	Female	Transported	Urban	MN	2015-01	1	1. Pre	0	0	1	0	0	0	0	1	0	0	1	0	0	1	0	0	0
1016	1. Pre 2020	Respiratory	Ground 911 Scene	3	18+	Female	Transported	Rural	MN	2015-01	1	1. Pre	0	0	1	0	0	0	0	1	0	0	1	0	0	1	0	0	0
1017	1. Pre 2020	Medical	Ground 911 Scene	3	18+	Female	Transported	Urban	MN	2015-01	1	1. Pre	0	0	1	0	0	0	0	1	0	0	1	0	0	1	0	0	0
1018	1. Pre 2020	Medical	Ground 911 Scene	3	18+	Female	Transported	Urban	MN	2015-01	1	1. Pre	0	0	1	0	0	0	0	1	0	0	1	0	0	1	0	0	0
1019	1. Pre 2020	Cardiac	Ground 911 Scene	3	18+	Male	Transported	Urban	MN	2015-01	1	1. Pre	0	0	1	0	0	0	0	1	0	0	1	0	0	0	1	0	0
1020	1. Pre 2020	Medical	Ground 911 Scene	3	18+	Male	Transported	Urban	MN	2015-01	1	1. Pre	0	0	1	0	0	0	0	1	0	0	1	0	0	0	1	0	0
1021	1. Pre 2020	Respiratory	Ground 911 Scene	3	18+	Female	Transported	Urban	MN	2015-01	1	1. Pre	0	0	1	0	0	0	0	1	0	0	1	0	0	1	0	0	0
1022	1. Pre 2020	Cardiac	Ground 911 Scene	3	18+	Female	Transported	Urban	WI	2015-01	1	1. Pre	0	0	1	0	0	0	0	1	0	0	1	0	0	1	0	0	0
1023	1. Pre 2020	Medical	Ground 911 Scene	3	18+	Female	Transported	Urban	MN	2015-01	1	1. Pre	0	0	1	0	0	0	0	1	0	0	1	0	0	1	0	0	0
1024	1. Pre 2020	Medical	Ground 911 Scene	3	18+	Female	Transported	Urban	MN	2015-01	1	1. Pre	0	0	1	0	0	0	0	1	0	0	1	0	0	1	0	0	0
1025	1. Pre 2020	Trauma	Ground 911 Scene	3	18+	Female	Transported	Urban	MN	2015-01	1	1. Pre	0	0	0	1	0	0	0	1	0	0	1	0	0	1	0	0	0
1026	1. Pre 2020	Cardiac	Ground 911 Scene	3	18+	Female	Transported	Rural	MN	2015-01	1	1. Pre	0	0	1	0	0	0	0	1	0	0	1	0	0	1	0	0	0
1027	1. Pre 2020	Medical	Ground 911 Scene	3	18+	Female	Transported	Urban	MN	2015-01	1	1. Pre	0	0	1	0	0	0	0	1	0	0	1	0	0	1	0	0	0
1028	1. Pre 2020	Cardiac	Ground 911 Scene	3	18+	Female	Transported	Rural	MN	2015-01	1	1. Pre	0	0	1	0	0	0	0	1	0	0	1	0	0	1	0	0	0
1029	1. Pre 2020	Medical	Ground 911 Scene	3	18+	Male	Transported	Urban	MN	2015-01	1	1. Pre	0	0	1	0	0	0	0	1	0	0	1	0	0	0	1	0	0
1030	1. Pre 2020	Trauma	Ground 911 Scene	3	18+	Female	Transported	Urban	MN	2015-01	1	1. Pre	0	0	0	1	0	0	0	1	0	0	1	0	0	1	0	0	0
1031	1. Pre 2020	Behavioral	Ground 911 Scene	3	18+	Female	Transported	Urban	MN	2015-01	1	1. Pre	0	0	0	0	1	0	0	1	0	0	1	0	0	1	0	0	0
1032	1. Pre 2020	Trauma	Ground 911 Scene	3	18+	Female	Transported	Urban	MN	2015-01	1	1. Pre	0	0	0	1	0	0	0	1	0	0	1	0	0	1	0	0	0
1033	1. Pre 2020	Respiratory	Ground 911 Scene	3	18+	Male	Transported	Urban	MN	2015-01	1	1. Pre	0	0	1	0	0	0	0	1	0	0	1	0	0	0	1	0	0
1034	1. Pre 2020	Medical	Ground 911 Scene	3	18+	Female	Transported	Urban	MN	2015-01	1	1. Pre	0	0	1	0	0	0	0	1	0	0	1	0	0	1	0	0	0
1035	1. Pre 2020	Medical	Ground 911 Scene	3	18+	Female	Transported	Urban	MN	2015-01	1	1. Pre	0	0	1	0	0	0	0	1	0	0	1	0	0	1	0	0	0
1036	1. Pre 2020	Medical	Ground 911 Scene	3	18+	Male	Transported	Urban	MN	2015-01	1	1. Pre	0	0	1	0	0	0	0	1	0	0	1	0	0	0	1	0	0
1037	1. Pre 2020	Behavioral	Ground 911 Scene	3	18+	Female	Transported	Urban	MN	2015-01	1	1. Pre	0	0	0	0	1	0	0	1	0	0	1	0	0	1	0	0	1
1038	1. Pre 2020	Trauma	Ground 911 Scene	3	18+	Female	Transported	Urban	MN	2015-01	1	1. Pre	0	0	0	1	0	0	0	1	0	0	1	0	0	1	0	0	0
1039	1. Pre 2020	Respiratory	Ground 911 Scene	3	18+	Male	Transported	Urban	MN	2015-01	1	1. Pre	0	0	1	0	0	0	0	1	0	0	1	0	0	0	1	0	0
1040	1. Pre 2020	Medical	Ground 911 Scene	3	18+	Female	Transported	Urban	MN	2015-01	1	1. Pre	0	0	1	0	0	0	0	1	0	0	1	0	0	1	0	0	0
1041	1. Pre 2020	Trauma	Ground 911 Scene	3	18+	Female	Transported	Rural	MN	2015-01	1	1. Pre	0	0	0	1	0	0	0	1	0	0	1	0	0	1	0	0	1
1042	1. Pre 2020	Trauma	Ground 911 Scene	3	18+	Male	Transported	Rural	MN	2015-01	1	1. Pre	0	0	0	1	0	0	0	1	0	0	1	0	0	0	1	0	0
1043	1. Pre 2020	Trauma	Ground 911 Scene	3	18+	Female	Transported	Urban	MN	2015-01	1	1. Pre	0	0	0	1	0	0	0	1	0	0	1	0	0	1	0	0	1
1044	1. Pre 2020	Medical	Ground 911 Scene	3	18+	Female	Transported	Urban	WI	2015-01	1	1. Pre	0	0	1	0	0	0	0	1	0	0	1	0	0	1	0	0	0
1045	1. Pre 2020	Cardiac	Ground 911 Scene	5	18+	Female	Scene Death	Urban	MN	2015-01	1	1. Pre	0	0	1	0	0	0	0	0	0	1	1	0	0	1	0	0	0
1046	1. Pre 2020	Respiratory	Ground 911 Scene	3	18+	Male	Transported	Urban	MN	2015-01	1	1. Pre	0	0	1	0	0	0	0	1	0	0	1	0	0	0	1	0	0
1047	1. Pre 2020	Medical	Ground 911 Scene	3	18+	Female	Transported	Urban	MN	2015-01	1	1. Pre	0	0	1	0	0	0	0	1	0	0	1	0	0	1	0	0	0
1048	1. Pre 2020	Medical	Ground 911 Scene	1	18+	Female	No Transport	Urban	MN	2015-01	1	1. Pre	0	0	1	0	0	1	0	0	0	0	1	0	0	1	0	0	0
1049	1. Pre 2020		Ground 911 Scene	3	18+	Female	Other Runs	Urban	MN	2015-01	1	1. Pre	0	0	0	0	0	0	0	1	0	0	1	0	0	1	0	0	0
1050	1. Pre 2020	Trauma	Ground 911 Scene	3	18+	Female	Transported	Urban	WI	2015-01	1	1. Pre	0	0	0	1	0	0	0	1	0	0	1	0	0	1	0	0	1
1051	1. Pre 2020	Respiratory	Ground 911 Scene	1	18+	Female	No Transport	Urban	MN	2015-01	1	1. Pre	0	0	1	0	0	1	0	0	0	0	1	0	0	1	0	0	0
1052	1. Pre 2020	Medical	Ground 911 Scene	3	18+	Female	Transported	Urban	MN	2015-01	1	1. Pre	0	0	1	0	0	0	0	1	0	0	1	0	0	1	0	0	0
1053	1. Pre 2020	Behavioral	Ground 911 Scene	3	18+	Female	Transported	Urban	MN	2015-01	1	1. Pre	0	0	0	0	1	0	0	1	0	0	1	0	0	1	0	0	0
1054	1. Pre 2020	Cardiac	Ground 911 Scene	1	18+	Female	No Transport	Urban	MN	2015-01	1	1. Pre	0	0	1	0	0	1	0	0	0	0	1	0	0	1	0	0	0
1055	1. Pre 2020		Ground 911 Scene	3	18+	Female	Other Runs	Urban	MN	2015-01	1	1. Pre	0	0	0	0	0	0	0	1	0	0	1	0	0	1	0	0	0
1056	1. Pre 2020	Cardiac	Ground 911 Scene	3	18+	Female	Transported	Urban	WI	2015-01	1	1. Pre	0	0	1	0	0	0	0	1	0	0	1	0	0	1	0	0	0
1057	1. Pre 2020	Medical	Ground 911 Scene	3	18+	Female	Transported	Rural	MN	2015-01	1	1. Pre	0	0	1	0	0	0	0	1	0	0	1	0	0	1	0	0	0
1058	1. Pre 2020	Medical	Ground 911 Scene	3	18+	Male	Transported	Urban	MN	2015-01	1	1. Pre	0	0	1	0	0	0	0	1	0	0	1	0	0	0	1	0	0
1059	1. Pre 2020	Respiratory	Ground 911 Scene	1	18+	Female	No Transport	Urban	MN	2015-01	1	1. Pre	0	0	1	0	0	1	0	0	0	0	1	0	0	1	0	0	0
1060	1. Pre 2020	Respiratory	Ground 911 Scene	3	18+	Female	Transported	Urban	MN	2015-01	1	1. Pre	0	0	1	0	0	0	0	1	0	0	1	0	0	1	0	0	0
1061	1. Pre 2020	Medical	Ground 911 Scene	3	18+	Male	Transported	Urban	MN	2015-01	1	1. Pre	0	0	1	0	0	0	0	1	0	0	1	0	0	0	1	0	0
1062	1. Pre 2020	Medical	Ground 911 Scene	3	18+	Male	Transported	Urban	MN	2015-01	1	1. Pre	0	0	1	0	0	0	0	1	0	0	1	0	0	0	1	0	0
1063	1. Pre 2020	Trauma	Ground 911 Scene	3	18+	Female	Transported	Rural	MN	2015-01	1	1. Pre	0	0	0	1	0	0	0	1	0	0	1	0	0	1	0	0	0
1064	1. Pre 2020	Trauma	Ground 911 Scene	3	18+	Female	Transported	Urban	MN	2015-01	1	1. Pre	0	0	0	1	0	0	0	1	0	0	1	0	0	1	0	0	0
1065	1. Pre 2020		Ground 911 Scene	1	<18	Male	No Transport	Rural	MN	2015-01	1	1. Pre	0	0	0	0	0	1	0	0	0	0	0	1	0	0	1	0	0
1066	1. Pre 2020	Medical	Ground 911 Scene	3	18+	Female	Transported	Rural	MN	2015-01	1	1. Pre	0	0	1	0	0	0	0	1	0	0	1	0	0	1	0	0	0
1067	1. Pre 2020	Respiratory	Ground 911 Scene	3	18+	Female	Transported	Urban	MN	2015-01	1	1. Pre	0	0	1	0	0	0	0	1	0	0	1	0	0	1	0	0	0
1068	1. Pre 2020	Trauma	Ground 911 Scene	3	18+	Female	Transported	Urban	MN	2015-01	1	1. Pre	0	0	0	1	0	0	0	1	0	0	1	0	0	1	0	0	0
1069	1. Pre 2020	Medical	Ground 911 Scene	3	18+	Female	Transported	Urban	MN	2015-01	1	1. Pre	0	0	1	0	0	0	0	1	0	0	1	0	0	1	0	0	0
1070	1. Pre 2020	Medical	Ground 911 Scene	3	18+	Female	Transported	Urban	MN	2015-01	1	1. Pre	0	0	1	0	0	0	0	1	0	0	1	0	0	1	0	0	0
1071	1. Pre 2020	Medical	Ground 911 Scene	3	18+	Female	Transported	Urban	MN	2015-01	1	1. Pre	0	0	1	0	0	0	0	1	0	0	1	0	0	1	0	0	0
1072	1. Pre 2020	Trauma	Ground 911 Scene	3	18+	Female	Transported	Rural	MN	2015-01	1	1. Pre	0	0	0	1	0	0	0	1	0	0	1	0	0	1	0	0	1
1073	1. Pre 2020	Medical	Ground 911 Scene	3	18+	Female	Transported	Urban	MN	2015-01	1	1. Pre	0	0	1	0	0	0	0	1	0	0	1	0	0	1	0	0	0
1074	1. Pre 2020	Medical	Ground 911 Scene	3	18+	Female	Transported	Urban	MN	2015-01	1	1. Pre	0	0	1	0	0	0	0	1	0	0	1	0	0	1	0	0	0
1075	1. Pre 2020	Trauma	Ground 911 Scene	3	18+	Female	Transported	Urban	WI	2015-01	1	1. Pre	0	0	0	1	0	0	0	1	0	0	1	0	0	1	0	0	1
1076	1. Pre 2020	Medical	Ground 911 Scene	3	18+	Male	Transported	Urban	MN	2015-01	1	1. Pre	0	0	1	0	0	0	0	1	0	0	1	0	0	0	1	0	0
1077	1. Pre 2020	Medical	Ground 911 Scene	3	18+	Female	Transported	Urban	MN	2015-01	1	1. Pre	0	0	1	0	0	0	0	1	0	0	1	0	0	1	0	0	0
1078	1. Pre 2020	Trauma	Ground 911 Scene	3	18+	Female	Transported	Urban	WI	2015-01	1	1. Pre	0	0	0	1	0	0	0	1	0	0	1	0	0	1	0	0	1
1079	1. Pre 2020	Respiratory	Ground 911 Scene	3	18+	Male	Transported	Rural	MN	2015-01	1	1. Pre	0	0	1	0	0	0	0	1	0	0	1	0	0	0	1	0	0
1080	1. Pre 2020	Medical	Ground 911 Scene	3	18+	Male	Transported	Urban	WI	2015-01	1	1. Pre	0	0	1	0	0	0	0	1	0	0	1	0	0	0	1	0	0
1081	1. Pre 2020	Medical	Ground 911 Scene	3	18+	Female	Transported	Rural	WI	2015-01	1	1. Pre	0	0	1	0	0	0	0	1	0	0	1	0	0	1	0	0	0
1082	1. Pre 2020	Medical	Ground 911 Scene	3	18+	Male	Transported	Urban	MN	2015-01	1	1. Pre	0	0	1	0	0	0	0	1	0	0	1	0	0	0	1	0	0
1083	1. Pre 2020	Medical	Ground 911 Scene	3	18+	Male	Transported	Rural	MN	2015-01	1	1. Pre	0	0	1	0	0	0	0	1	0	0	1	0	0	0	1	0	0
1084	1. Pre 2020	Respiratory	Ground 911 Scene	3	18+	Male	Transported	Urban	MN	2015-01	1	1. Pre	0	0	1	0	0	0	0	1	0	0	1	0	0	0	1	0	0
1085	1. Pre 2020	Medical	Ground 911 Scene	3	18+	Female	Transported	Urban	MN	2015-01	1	1. Pre	0	0	1	0	0	0	0	1	0	0	1	0	0	1	0	0	0
1086	1. Pre 2020	Medical	Ground 911 Scene	3	18+	Female	Transported	Urban	MN	2015-01	1	1. Pre	0	0	1	0	0	0	0	1	0	0	1	0	0	1	0	0	0
1087	1. Pre 2020		Ground 911 Scene	3	UNK	Female	Other Runs	Urban	MN	2015-01	1	1. Pre	0	0	0	0	0	0	0	1	0	0	0	0	1	1	0	0	0
1088	1. Pre 2020	Cardiac	Ground 911 Scene	1	UNK	Female	No Transport	Urban	MN	2015-01	1	1. Pre	0	0	1	0	0	1	0	0	0	0	0	0	1	1	0	0	0
1089	1. Pre 2020	Trauma	Ground 911 Scene	3	18+	Female	Transported	Urban	MN	2015-01	1	1. Pre	0	0	0	1	0	0	0	1	0	0	1	0	0	1	0	0	1
1090	1. Pre 2020	Respiratory	Ground 911 Scene	3	18+	Female	Transported	Urban	MN	2015-01	1	1. Pre	0	0	1	0	0	0	0	1	0	0	1	0	0	1	0	0	0
1091	1. Pre 2020	Medical	Ground 911 Scene	3	18+	Female	Transported	Urban	MN	2015-01	1	1. Pre	0	0	1	0	0	0	0	1	0	0	1	0	0	1	0	0	0
1092	1. Pre 2020	Cardiac	Ground 911 Scene	3	18+	Female	Transported	Rural	MN	2015-01	1	1. Pre	0	0	1	0	0	0	0	1	0	0	1	0	0	1	0	0	0
1093	1. Pre 2020	Trauma	Ground 911 Scene	3	18+	Male	Transported	Urban	MN	2015-01	1	1. Pre	0	0	0	1	0	0	0	1	0	0	1	0	0	0	1	0	0
1094	1. Pre 2020	Respiratory	Ground 911 Scene	3	<18	Male	Transported		MN	2015-01	1	1. Pre	0	0	1	0	0	0	0	1	0	0	0	1	0	0	1	0	0
1095	1. Pre 2020	Trauma	Ground 911 Scene	3	18+	Female	Transported	Rural	MN	2015-01	1	1. Pre	0	0	0	1	0	0	0	1	0	0	1	0	0	1	0	0	1
1096	1. Pre 2020	Medical	Ground 911 Scene	1	18+	Unknown	No Transport	Urban	MN	2015-01	1	1. Pre	0	0	1	0	0	1	0	0	0	0	1	0	0	0	0	1	0
1097	1. Pre 2020	Medical	Ground 911 Scene	3	18+	Male	Transported	Urban	MN	2015-01	1	1. Pre	0	0	1	0	0	0	0	1	0	0	1	0	0	0	1	0	0
1098	1. Pre 2020		Ground 911 Scene	1	18+	Unknown	No Transport	Urban	WI	2015-01	1	1. Pre	0	0	0	0	0	1	0	0	0	0	1	0	0	0	0	1	1
1099	1. Pre 2020	Cardiac	Ground 911 Scene	1	18+	Male	No Transport	Urban	MN	2015-01	1	1. Pre	0	0	1	0	0	1	0	0	0	0	1	0	0	0	1	0	0
1100	1. Pre 2020	Cardiac	Ground 911 Scene	3	18+	Male	Other Runs	Urban	MN	2015-01	1	1. Pre	0	0	1	0	0	0	0	1	0	0	1	0	0	0	1	0	0
1101	1. Pre 2020	Behavioral	Ground 911 Scene	3	18+	Male	Transported	Urban	MN	2015-01	1	1. Pre	0	1	0	0	1	0	0	1	0	0	1	0	0	0	1	0	0
1102	1. Pre 2020	Medical	Ground 911 Scene	3	18+	Female	Transported	Urban	MN	2015-01	1	1. Pre	0	0	1	0	0	0	0	1	0	0	1	0	0	1	0	0	1
1103	1. Pre 2020	Medical	Ground 911 Scene	3	18+	Female	Transported	Urban	MN	2015-01	1	1. Pre	0	0	1	0	0	0	0	1	0	0	1	0	0	1	0	0	0
1104	1. Pre 2020	Medical	Ground 911 Scene	3	18+	Female	Transported	Urban	MN	2015-01	1	1. Pre	0	0	1	0	0	0	0	1	0	0	1	0	0	1	0	0	0
1105	1. Pre 2020	Medical	Ground 911 Scene	3	18+	Female	Transported	Urban	WI	2015-01	1	1. Pre	0	0	1	0	0	0	0	1	0	0	1	0	0	1	0	0	0
1106	1. Pre 2020	Trauma	Ground 911 Scene	3	18+	Female	Transported	Urban	MN	2015-01	1	1. Pre	0	0	0	1	0	0	0	1	0	0	1	0	0	1	0	0	0
1107	1. Pre 2020	Behavioral	Ground 911 Scene	3	18+	Male	Transported	Urban	MN	2015-01	1	1. Pre	0	1	0	0	1	0	0	1	0	0	1	0	0	0	1	0	0
1108	1. Pre 2020	Medical	Ground 911 Scene	3	18+	Female	Transported	Rural	MN	2015-01	1	1. Pre	0	0	1	0	0	0	0	1	0	0	1	0	0	1	0	0	0
1109	1. Pre 2020	Medical	Ground 911 Scene	1	18+	Male	No Transport	Urban	MN	2015-01	1	1. Pre	0	0	1	0	0	1	0	0	0	0	1	0	0	0	1	0	0
1110	1. Pre 2020	Medical	Ground 911 Scene	3	18+	Male	Transported	Urban	MN	2015-01	1	1. Pre	0	0	1	0	0	0	0	1	0	0	1	0	0	0	1	0	0
1111	1. Pre 2020	Medical	Ground 911 Scene	3	18+	Male	Transported	Urban	MN	2015-01	1	1. Pre	0	0	1	0	0	0	0	1	0	0	1	0	0	0	1	0	0
1112	1. Pre 2020	Respiratory	Ground 911 Scene	3	18+	Male	Transported	Rural	MN	2015-01	1	1. Pre	0	0	1	0	0	0	0	1	0	0	1	0	0	0	1	0	0
1113	1. Pre 2020	Behavioral	Ground 911 Scene	3	18+	Male	Transported	Urban	MN	2015-01	1	1. Pre	0	0	0	0	1	0	0	1	0	0	1	0	0	0	1	0	0
1114	1. Pre 2020	Medical	Ground 911 Scene	3	18+	Male	Transported	Urban	MN	2015-01	1	1. Pre	0	0	1	0	0	0	0	1	0	0	1	0	0	0	1	0	0
1115	1. Pre 2020	Medical	Ground 911 Scene	3	18+	Male	Transported	Rural	MN	2015-01	1	1. Pre	0	0	1	0	0	0	0	1	0	0	1	0	0	0	1	0	0
1116	1. Pre 2020	Respiratory	Ground 911 Scene	3	18+	Female	Transported	Urban	WI	2015-01	1	1. Pre	0	0	1	0	0	0	0	1	0	0	1	0	0	1	0	0	0
1117	1. Pre 2020	Seizure,	Ground 911 Scene	1	18+	Male	No Transport	Urban	MN	2015-01	1	1. Pre	0	0	1	0	0	1	0	0	0	0	1	0	0	0	1	0	0
1118	1. Pre 2020	Respiratory	Ground 911 Scene	3	18+	Male	Transported	Urban	MN	2015-01	1	1. Pre	0	0	1	0	0	0	0	1	0	0	1	0	0	0	1	0	0
1119	1. Pre 2020	Medical	Ground 911 Scene	3	18+	Female	Transported	Rural	MN	2015-01	1	1. Pre	0	0	1	0	0	0	0	1	0	0	1	0	0	1	0	0	0
1120	1. Pre 2020	Trauma	Ground 911 Scene	3	18+	Male	Transported	Urban	MN	2015-01	1	1. Pre	0	0	0	1	0	0	0	1	0	0	1	0	0	0	1	0	1
1121	1. Pre 2020	Medical	Ground 911 Scene	3	18+	Male	Transported	Urban	MN	2015-01	1	1. Pre	0	0	1	0	0	0	0	1	0	0	1	0	0	0	1	0	0
1122	1. Pre 2020	Medical	Ground 911 Scene	3	18+	Female	Transported	Urban	MN	2015-01	1	1. Pre	0	0	1	0	0	0	0	1	0	0	1	0	0	1	0	0	0
1123	1. Pre 2020	Behavioral	Ground 911 Scene	3	18+	Male	Transported	Urban	MN	2015-01	1	1. Pre	0	0	0	0	1	0	0	1	0	0	1	0	0	0	1	0	0
1124	1. Pre 2020	Trauma	Ground 911 Scene	3	18+	Female	Transported	Urban	MN	2015-01	1	1. Pre	0	0	0	1	0	0	0	1	0	0	1	0	0	1	0	0	1
1125	1. Pre 2020	Medical	Ground 911 Scene	3	18+	Male	Transported	Urban	MN	2015-01	1	1. Pre	0	0	1	0	0	0	0	1	0	0	1	0	0	0	1	0	0
1126	1. Pre 2020	Cardiac	Ground 911 Scene	5	18+	Male	Scene Death	Urban	MN	2015-01	1	1. Pre	0	0	1	0	0	0	0	0	0	1	1	0	0	0	1	0	0
1127	1. Pre 2020		Ground 911 Scene	3	18+	Female	Other Runs	Urban	MN	2015-01	1	1. Pre	0	0	0	0	0	0	0	1	0	0	1	0	0	1	0	0	0
1128	1. Pre 2020	Environmental	Ground 911 Scene	3	18+	Male	Transported	Urban	MN	2015-01	1	1. Pre	0	0	1	0	0	0	0	1	0	0	1	0	0	0	1	0	0
1129	1. Pre 2020	Trauma	Ground 911 Scene	3	18+	Male	Transported	Urban	MN	2015-01	1	1. Pre	0	0	0	1	0	0	0	1	0	0	1	0	0	0	1	0	0
1130	1. Pre 2020	Medical	Ground 911 Scene	3	18+	Female	Transported	Rural	WI	2015-01	1	1. Pre	0	0	1	0	0	0	0	1	0	0	1	0	0	1	0	0	0
1131	1. Pre 2020	Cardiac	Ground 911 Scene	3	18+	Male	Transported	Urban	MN	2015-01	1	1. Pre	0	0	1	0	0	0	0	1	0	0	1	0	0	0	1	0	0
1132	1. Pre 2020	Medical	Ground 911 Scene	3	18+	Female	Transported	Urban	MN	2015-01	1	1. Pre	0	0	1	0	0	0	0	1	0	0	1	0	0	1	0	0	0
1133	1. Pre 2020	Medical	Ground 911 Scene	3	18+	Female	Transported	Urban	MN	2015-01	1	1. Pre	0	0	1	0	0	0	0	1	0	0	1	0	0	1	0	0	0
1134	1. Pre 2020	Behavioral	Ground 911 Scene	1	18+	Male	No Transport	Urban	MN	2015-01	1	1. Pre	0	0	0	0	1	1	0	0	0	0	1	0	0	0	1	0	0
1135	1. Pre 2020	Environmental	Ground 911 Scene	3	18+	Male	Transported	Rural	MN	2015-01	1	1. Pre	0	0	1	0	0	0	0	1	0	0	1	0	0	0	1	0	0
1136	1. Pre 2020	Respiratory	Ground 911 Scene	3	18+	Female	Transported	Rural	MN	2015-01	1	1. Pre	0	0	1	0	0	0	0	1	0	0	1	0	0	1	0	0	0
1137	1. Pre 2020	Medical	Ground 911 Scene	3	18+	Female	Transported	Rural	MN	2015-01	1	1. Pre	0	0	1	0	0	0	0	1	0	0	1	0	0	1	0	0	0
1138	1. Pre 2020	Medical	Ground 911 Scene	3	18+	Female	Transported	Urban	MN	2015-01	1	1. Pre	0	0	1	0	0	0	0	1	0	0	1	0	0	1	0	0	0
1139	1. Pre 2020	Cardiac	Ground 911 Scene	3	18+	Male	Transported	Rural	WI	2015-01	1	1. Pre	0	0	1	0	0	0	0	1	0	0	1	0	0	0	1	0	0
1140	1. Pre 2020	Medical	Ground 911 Scene	3	18+	Male	Transported	Rural	MN	2015-01	1	1. Pre	0	0	1	0	0	0	0	1	0	0	1	0	0	0	1	0	0
1141	1. Pre 2020	Medical	Ground 911 Scene	3	18+	Female	Transported	Urban	MN	2015-01	1	1. Pre	0	0	1	0	0	0	0	1	0	0	1	0	0	1	0	0	0
1142	1. Pre 2020	Medical	Ground 911 Scene	1	18+	Male	No Transport	Urban	MN	2015-01	1	1. Pre	0	0	1	0	0	1	0	0	0	0	1	0	0	0	1	0	0
1143	1. Pre 2020	Medical	Ground 911 Scene	3	18+	Female	Transported	Urban	MN	2015-01	1	1. Pre	0	0	1	0	0	0	0	1	0	0	1	0	0	1	0	0	0
1144	1. Pre 2020	Environmental	Ground 911 Scene	3	18+	Male	Transported	Urban	WI	2015-01	1	1. Pre	0	0	1	0	0	0	0	1	0	0	1	0	0	0	1	0	0
1145	1. Pre 2020	Medical	Ground 911 Scene	3	18+	Unknown	Transported	Urban	MN	2015-01	1	1. Pre	0	0	1	0	0	0	0	1	0	0	1	0	0	0	0	1	0
1146	1. Pre 2020	Medical	Ground 911 Scene	3	18+	Female	Transported	Urban	WI	2015-01	1	1. Pre	0	0	1	0	0	0	0	1	0	0	1	0	0	1	0	0	0
1147	1. Pre 2020	Medical	Ground 911 Scene	3	18+	Male	Transported	Urban	MN	2015-01	1	1. Pre	0	0	1	0	0	0	0	1	0	0	1	0	0	0	1	0	0
1148	1. Pre 2020	Medical	Ground 911 Scene	3	18+	Male	Transported	Rural	MN	2015-01	1	1. Pre	0	0	1	0	0	0	0	1	0	0	1	0	0	0	1	0	0
1149	1. Pre 2020	Cardiac	Ground 911 Scene	5	18+	Male	Scene Death	Urban	MN	2015-01	1	1. Pre	0	0	1	0	0	0	0	0	0	1	1	0	0	0	1	0	0
1150	1. Pre 2020	Trauma	Ground 911 Scene	3	18+	Male	Transported	Rural	MN	2015-01	1	1. Pre	0	0	0	1	0	0	0	1	0	0	1	0	0	0	1	0	0
1151	1. Pre 2020	Medical	Ground 911 Scene	3	18+	Female	Transported	Urban	MN	2015-01	1	1. Pre	0	0	1	0	0	0	0	1	0	0	1	0	0	1	0	0	0
1152	1. Pre 2020	Behavioral	Ground 911 Scene	3	18+	Female	Transported	Urban	MN	2015-01	1	1. Pre	0	0	0	0	1	0	0	1	0	0	1	0	0	1	0	0	0
1153	1. Pre 2020	Medical	Ground 911 Scene	3	18+	Female	Transported	Urban	WI	2015-01	1	1. Pre	0	0	1	0	0	0	0	1	0	0	1	0	0	1	0	0	0
1154	1. Pre 2020	Medical	Ground 911 Scene	3	18+	Male	Transported	Urban	MN	2015-01	1	1. Pre	0	0	1	0	0	0	0	1	0	0	1	0	0	0	1	0	0
1155	1. Pre 2020	Trauma	Ground 911 Scene	3	18+	Female	Transported	Urban	MN	2015-01	1	1. Pre	0	0	0	1	0	0	0	1	0	0	1	0	0	1	0	0	0
1156	1. Pre 2020	Medical	Ground 911 Scene	3	18+	Male	Transported	Urban	MN	2015-01	1	1. Pre	0	0	1	0	0	0	0	1	0	0	1	0	0	0	1	0	0
1157	1. Pre 2020	Medical	Ground 911 Scene	3	18+	Female	Transported	Urban	MN	2015-01	1	1. Pre	0	0	1	0	0	0	0	1	0	0	1	0	0	1	0	0	0
1158	1. Pre 2020	Respiratory	Ground 911 Scene	3	18+	Female	Transported	Urban	MN	2015-01	1	1. Pre	0	0	1	0	0	0	0	1	0	0	1	0	0	1	0	0	0
1159	1. Pre 2020	Medical	Ground 911 Scene	3	<18	Male	Transported	Urban	WI	2015-01	1	1. Pre	0	0	1	0	0	0	0	1	0	0	0	1	0	0	1	0	0
1160	1. Pre 2020	Cardiac	Ground 911 Scene	5	18+	Female	Scene Death	Urban	MN	2015-01	1	1. Pre	0	0	1	0	0	0	0	0	0	1	1	0	0	1	0	0	0
1161	1. Pre 2020	Cardiac	Ground 911 Scene	5	18+	Male	Scene Death	Urban	MN	2015-01	1	1. Pre	0	0	1	0	0	0	0	0	0	1	1	0	0	0	1	0	0
1162	1. Pre 2020	Cardiac	Ground 911 Scene	1	18+	Male	No Transport	Urban	MN	2015-01	1	1. Pre	0	0	1	0	0	1	0	0	0	0	1	0	0	0	1	0	0
1163	1. Pre 2020	Respiratory	Ground 911 Scene	3	18+	Female	Transported	Urban	MN	2015-01	1	1. Pre	0	0	1	0	0	0	0	1	0	0	1	0	0	1	0	0	0
1164	1. Pre 2020	Respiratory	Ground 911 Scene	5	18+	Female	Scene Death	Rural	MN	2015-01	1	1. Pre	0	0	1	0	0	0	0	0	0	1	1	0	0	1	0	0	0
1165	1. Pre 2020	Trauma	Ground 911 Scene	3	18+	Male	Transported	Urban	MN	2015-01	1	1. Pre	0	0	0	1	0	0	0	1	0	0	1	0	0	0	1	0	0
1166	1. Pre 2020	Behavioral	Ground 911 Scene	3	18+	Female	Transported	Urban	MN	2015-01	1	1. Pre	0	0	0	0	1	0	0	1	0	0	1	0	0	1	0	0	0
1167	1. Pre 2020	Trauma	Ground 911 Scene	3	18+	Female	Transported	Urban	MN	2015-01	1	1. Pre	0	0	0	1	0	0	0	1	0	0	1	0	0	1	0	0	0
1168	1. Pre 2020	Trauma	Ground 911 Scene	3	18+	Male	Transported	Urban	MN	2015-01	1	1. Pre	0	0	0	1	0	0	0	1	0	0	1	0	0	0	1	0	0
1169	1. Pre 2020	Behavioral	Ground 911 Scene	3	18+	Male	Transported	Urban	WI	2015-01	1	1. Pre	0	1	0	0	1	0	0	1	0	0	1	0	0	0	1	0	0
1170	1. Pre 2020	Medical	Ground 911 Scene	3	18+	Male	Transported	Rural	MN	2015-01	1	1. Pre	0	0	1	0	0	0	0	1	0	0	1	0	0	0	1	0	0
1171	1. Pre 2020	Respiratory	Ground 911 Scene	3	18+	Male	Transported	Rural	MN	2015-01	1	1. Pre	0	0	1	0	0	0	0	1	0	0	1	0	0	0	1	0	0
1172	1. Pre 2020	Medical	Ground 911 Scene	3	18+	Female	Transported	Urban	MN	2015-01	1	1. Pre	0	0	1	0	0	0	0	1	0	0	1	0	0	1	0	0	0
1173	1. Pre 2020	Medical	Ground 911 Scene	3	18+	Female	Transported	Urban	MN	2015-01	1	1. Pre	0	0	1	0	0	0	0	1	0	0	1	0	0	1	0	0	0
1174	1. Pre 2020	Behavioral	Ground 911 Scene	3	18+	Female	Transported	Urban	MN	2015-01	1	1. Pre	0	0	0	0	1	0	0	1	0	0	1	0	0	1	0	0	0
1175	1. Pre 2020	Medical	Ground 911 Scene	3	18+	Female	Transported	Urban	MN	2015-01	1	1. Pre	0	0	1	0	0	0	0	1	0	0	1	0	0	1	0	0	0
1176	1. Pre 2020	Medical	Ground 911 Scene	3	18+	Male	Transported	Urban	MN	2015-01	1	1. Pre	0	0	1	0	0	0	0	1	0	0	1	0	0	0	1	0	0
1177	1. Pre 2020	Trauma	Ground 911 Scene	3	18+	Female	Transported	Urban	MN	2015-01	1	1. Pre	0	0	0	1	0	0	0	1	0	0	1	0	0	1	0	0	0
1178	1. Pre 2020	Medical	Ground 911 Scene	3	18+	Male	Transported	Urban	MN	2015-01	1	1. Pre	0	0	1	0	0	0	0	1	0	0	1	0	0	0	1	0	0
1179	1. Pre 2020	Behavioral	Ground 911 Scene	3	18+	Male	Transported	Rural	MN	2015-01	1	1. Pre	0	0	0	0	1	0	0	1	0	0	1	0	0	0	1	0	0
1180	1. Pre 2020	Cardiac	Ground 911 Scene	3	18+	Female	Transported	Urban	MN	2015-01	1	1. Pre	0	0	1	0	0	0	0	1	0	0	1	0	0	1	0	0	0
1181	1. Pre 2020	Medical	Ground 911 Scene	3	18+	Female	Transported	Urban	MN	2015-01	1	1. Pre	0	0	1	0	0	0	0	1	0	0	1	0	0	1	0	0	0
1182	1. Pre 2020	Trauma	Ground 911 Scene	3	18+	Male	Transported	Urban	MN	2015-01	1	1. Pre	0	0	0	1	0	0	0	1	0	0	1	0	0	0	1	0	0
1183	1. Pre 2020	Cardiac	Ground 911 Scene	3	18+	Male	Transported	Urban	MN	2015-01	1	1. Pre	0	0	1	0	0	0	0	1	0	0	1	0	0	0	1	0	0
1184	1. Pre 2020	Medical	Ground 911 Scene	3	<18	Male	Transported	Urban	MN	2015-01	1	1. Pre	0	0	1	0	0	0	0	1	0	0	0	1	0	0	1	0	0
1185	1. Pre 2020	Medical	Ground 911 Scene	3	18+	Female	Transported	Urban	MN	2015-01	1	1. Pre	0	0	1	0	0	0	0	1	0	0	1	0	0	1	0	0	0
1186	1. Pre 2020	Medical	Ground 911 Scene	3	18+	Female	Transported	Rural	MN	2015-01	1	1. Pre	0	0	1	0	0	0	0	1	0	0	1	0	0	1	0	0	0
1187	1. Pre 2020	Medical	Ground 911 Scene	3	18+	Female	Transported	Urban	MN	2015-01	1	1. Pre	0	0	1	0	0	0	0	1	0	0	1	0	0	1	0	0	0
1188	1. Pre 2020	Medical	Ground 911 Scene	3	18+	Male	Transported	Urban	MN	2015-01	1	1. Pre	0	0	1	0	0	0	0	1	0	0	1	0	0	0	1	0	0
1189	1. Pre 2020	Medical	Ground 911 Scene	3	18+	Male	Transported	Urban	MN	2015-01	1	1. Pre	0	0	1	0	0	0	0	1	0	0	1	0	0	0	1	0	0
1190	1. Pre 2020	Medical	Ground 911 Scene	3	18+	Female	Transported	Rural	MN	2015-01	1	1. Pre	0	0	1	0	0	0	0	1	0	0	1	0	0	1	0	0	0
1191	1. Pre 2020	Trauma	Ground 911 Scene	3	18+	Female	Transported		WI	2015-01	1	1. Pre	0	0	0	1	0	0	0	1	0	0	1	0	0	1	0	0	1
1192	1. Pre 2020	Trauma	Ground 911 Scene	3	18+	Female	Transported	Urban	MN	2015-01	1	1. Pre	0	0	0	1	0	0	0	1	0	0	1	0	0	1	0	0	1
1193	1. Pre 2020	Respiratory	Ground 911 Scene	3	18+	Female	Transported	Urban	MN	2015-01	1	1. Pre	0	0	1	0	0	0	0	1	0	0	1	0	0	1	0	0	0
1194	1. Pre 2020	Medical	Ground 911 Scene	3	18+	Male	Transported	Urban	MN	2015-01	1	1. Pre	0	0	1	0	0	0	0	1	0	0	1	0	0	0	1	0	0
1195	1. Pre 2020	Medical	Ground 911 Scene	3	18+	Male	Transported	Rural	MN	2015-01	1	1. Pre	0	0	1	0	0	0	0	1	0	0	1	0	0	0	1	0	0
1196	1. Pre 2020	Medical	Ground 911 Scene	3	18+	Male	Transported	Rural	MN	2015-01	1	1. Pre	0	0	1	0	0	0	0	1	0	0	1	0	0	0	1	0	0
1197	1. Pre 2020	Respiratory	Ground 911 Scene	3	18+	Male	Transported	Urban	MN	2015-01	1	1. Pre	0	0	1	0	0	0	0	1	0	0	1	0	0	0	1	0	0
1198	1. Pre 2020	Cardiac	Ground 911 Scene	1	18+	Female	No Transport	Urban	MN	2015-01	1	1. Pre	0	0	1	0	0	1	0	0	0	0	1	0	0	1	0	0	0
1199	1. Pre 2020	Cardiac	Ground 911 Scene	3	18+	Female	Other Runs	Urban	MN	2015-01	1	1. Pre	0	0	1	0	0	0	0	1	0	0	1	0	0	1	0	0	0
1200	1. Pre 2020	Trauma	Ground 911 Scene	3	18+	Male	Transported	Urban	MN	2015-01	1	1. Pre	0	0	0	1	0	0	0	1	0	0	1	0	0	0	1	0	1
1201	1. Pre 2020	Trauma	Ground 911 Scene	3	18+	Female	Transported	Urban	MN	2015-01	1	1. Pre	0	0	0	1	0	0	0	1	0	0	1	0	0	1	0	0	1
1202	1. Pre 2020	Medical	Ground 911 Scene	3	18+	Female	Transported	Urban	WI	2015-01	1	1. Pre	0	0	1	0	0	0	0	1	0	0	1	0	0	1	0	0	0
1203	1. Pre 2020	Medical	Ground 911 Scene	3	18+	Male	Transported	Urban	MN	2015-01	1	1. Pre	0	0	1	0	0	0	0	1	0	0	1	0	0	0	1	0	0
1204	1. Pre 2020	Trauma	Ground 911 Scene	1	18+	Female	No Transport	Urban	MN	2015-01	1	1. Pre	0	0	0	1	0	1	0	0	0	0	1	0	0	1	0	0	0
1205	1. Pre 2020	Trauma	Ground 911 Scene	3	18+	Female	Transported	Urban	MN	2015-01	1	1. Pre	0	0	0	1	0	0	0	1	0	0	1	0	0	1	0	0	0
1206	1. Pre 2020	Trauma	Ground 911 Scene	3	18+	Female	Transported	Rural	MN	2015-01	1	1. Pre	0	0	0	1	0	0	0	1	0	0	1	0	0	1	0	0	0
1207	1. Pre 2020	Medical	Ground 911 Scene	3	18+	Female	Transported	Urban	MN	2015-01	1	1. Pre	0	0	1	0	0	0	0	1	0	0	1	0	0	1	0	0	0
1208	1. Pre 2020	Medical	Ground 911 Scene	3	18+	Male	Transported	Urban	MN	2015-01	1	1. Pre	0	0	1	0	0	0	0	1	0	0	1	0	0	0	1	0	0
1209	1. Pre 2020	Medical	Ground 911 Scene	3	18+	Female	Transported	Rural	MN	2015-01	1	1. Pre	0	0	1	0	0	0	0	1	0	0	1	0	0	1	0	0	0
1210	1. Pre 2020	Medical	Ground 911 Scene	3	18+	Male	Transported	Urban	MN	2015-01	1	1. Pre	0	0	1	0	0	0	0	1	0	0	1	0	0	0	1	0	0
1211	1. Pre 2020	Medical	Ground 911 Scene	3	18+	Female	Transported	Urban	MN	2015-01	1	1. Pre	0	0	1	0	0	0	0	1	0	0	1	0	0	1	0	0	0
1212	1. Pre 2020	Medical	Ground 911 Scene	3	<18	Female	Transported	Urban	MN	2015-01	1	1. Pre	0	0	1	0	0	0	0	1	0	0	0	1	0	1	0	0	0
1213	1. Pre 2020	Cardiac	Ground 911 Scene	3	18+	Female	Transported	Rural	MN	2015-01	1	1. Pre	0	0	1	0	0	0	0	1	0	0	1	0	0	1	0	0	0
1214	1. Pre 2020	Trauma	Ground 911 Scene	3	18+	Female	Transported	Urban	MN	2015-01	1	1. Pre	0	0	0	1	0	0	0	1	0	0	1	0	0	1	0	0	0
1215	1. Pre 2020	Medical	Ground 911 Scene	3	18+	Male	Transported	Urban	MN	2015-01	1	1. Pre	0	0	1	0	0	0	0	1	0	0	1	0	0	0	1	0	0
1216	1. Pre 2020	Medical	Ground 911 Scene	3	18+	Female	Transported	Rural	MN	2015-01	1	1. Pre	0	0	1	0	0	0	0	1	0	0	1	0	0	1	0	0	0
1217	1. Pre 2020	Medical	Ground 911 Scene	3	18+	Female	Transported	Urban	MN	2015-01	1	1. Pre	0	0	1	0	0	0	0	1	0	0	1	0	0	1	0	0	0
1218	1. Pre 2020	Respiratory	Ground 911 Scene	3	18+	Male	Transported	Urban	MN	2015-01	1	1. Pre	0	0	1	0	0	0	0	1	0	0	1	0	0	0	1	0	0
1219	1. Pre 2020	Respiratory	Ground 911 Scene	3	18+	Female	Transported	Urban	MN	2015-01	1	1. Pre	0	0	1	0	0	0	0	1	0	0	1	0	0	1	0	0	0
1220	1. Pre 2020	Medical	Ground 911 Scene	3	18+	Male	Transported	Urban	WI	2015-01	1	1. Pre	0	0	1	0	0	0	0	1	0	0	1	0	0	0	1	0	0
1221	1. Pre 2020	Behavioral	Ground 911 Scene	3	18+	Female	Transported	Rural	MN	2015-01	1	1. Pre	0	0	0	0	1	0	0	1	0	0	1	0	0	1	0	0	0
1222	1. Pre 2020	Medical	Ground 911 Scene	3	18+	Male	Transported	Urban	MN	2015-01	1	1. Pre	0	0	1	0	0	0	0	1	0	0	1	0	0	0	1	0	0
1223	1. Pre 2020	Medical	Ground 911 Scene	3	18+	Female	Transported	Urban	MN	2015-01	1	1. Pre	0	0	1	0	0	0	0	1	0	0	1	0	0	1	0	0	0
1224	1. Pre 2020	Trauma	Ground 911 Scene	1	18+	Female	No Transport	Urban	MN	2015-01	1	1. Pre	0	0	0	1	0	1	0	0	0	0	1	0	0	1	0	0	1
1225	1. Pre 2020	Medical	Ground 911 Scene	3	18+	Female	Other Runs	Urban	MN	2015-01	1	1. Pre	0	0	1	0	0	0	0	1	0	0	1	0	0	1	0	0	0
1226	1. Pre 2020	Trauma	Ground 911 Scene	3	18+	Male	Transported	Urban	MN	2015-01	1	1. Pre	0	0	0	1	0	0	0	1	0	0	1	0	0	0	1	0	0
1227	1. Pre 2020		Ground 911 Scene	1	UNK	Unknown	No Transport	Urban	MN	2015-01	1	1. Pre	0	0	0	0	0	1	0	0	0	0	0	0	1	0	0	1	0
1228	1. Pre 2020	Behavioral	Ground 911 Scene	3	18+	Male	Transported	Urban	MN	2015-01	1	1. Pre	0	1	0	0	1	0	0	1	0	0	1	0	0	0	1	0	0
1229	1. Pre 2020	Trauma	Ground 911 Scene	3	18+	Female	Transported	Urban	MN	2015-01	1	1. Pre	0	0	0	1	0	0	0	1	0	0	1	0	0	1	0	0	0
1230	1. Pre 2020	Behavioral	Ground 911 Scene	3	<18	Female	Transported	Urban	MN	2015-01	1	1. Pre	0	0	0	0	1	0	0	1	0	0	0	1	0	1	0	0	0
1231	1. Pre 2020	Medical	Ground 911 Scene	3	<18	Female	Transported	Urban	MN	2015-01	1	1. Pre	0	0	1	0	0	0	0	1	0	0	0	1	0	1	0	0	0
1232	1. Pre 2020	Behavioral	Ground 911 Scene	3	18+	Female	Transported	Urban	MN	2015-01	1	1. Pre	0	0	0	0	1	0	0	1	0	0	1	0	0	1	0	0	0
1233	1. Pre 2020	Behavioral	Ground 911 Scene	3	18+	Male	Transported	Urban	MN	2015-01	1	1. Pre	0	0	0	0	1	0	0	1	0	0	1	0	0	0	1	0	0
1234	1. Pre 2020	Medical	Ground 911 Scene	3	18+	Male	Transported	Urban	MN	2015-01	1	1. Pre	0	0	1	0	0	0	0	1	0	0	1	0	0	0	1	0	0
1235	1. Pre 2020	Medical	Ground 911 Scene	3	18+	Male	Transported	Urban	MN	2015-01	1	1. Pre	0	0	1	0	0	0	0	1	0	0	1	0	0	0	1	0	0
1236	1. Pre 2020	Cardiac	Ground 911 Scene	3	18+	Male	Transported	Rural	MN	2015-01	1	1. Pre	0	0	1	0	0	0	0	1	0	0	1	0	0	0	1	0	0
1237	1. Pre 2020	Trauma	Ground 911 Scene	3	18+	Male	Transported	Urban	MN	2015-01	1	1. Pre	0	0	0	1	0	0	0	1	0	0	1	0	0	0	1	0	0
1238	1. Pre 2020	Trauma	Ground 911 Scene	3	18+	Female	Transported	Rural	MN	2015-01	1	1. Pre	0	0	0	1	0	0	0	1	0	0	1	0	0	1	0	0	0
1239	1. Pre 2020	Medical	Ground 911 Scene	3	18+	Female	Transported	Urban	MN	2015-01	1	1. Pre	0	0	1	0	0	0	0	1	0	0	1	0	0	1	0	0	0
1240	1. Pre 2020	Medical	Ground 911 Scene	1	18+	Male	No Transport	Urban	MN	2015-01	1	1. Pre	0	0	1	0	0	1	0	0	0	0	1	0	0	0	1	0	0
1241	1. Pre 2020	Trauma	Ground 911 Scene	1	18+	Unknown	No Transport	Urban	WI	2015-01	1	1. Pre	0	0	0	1	0	1	0	0	0	0	1	0	0	0	0	1	0
1242	1. Pre 2020	Medical	Ground 911 Scene	3	18+	Male	Transported	Urban	MN	2015-01	1	1. Pre	0	0	1	0	0	0	0	1	0	0	1	0	0	0	1	0	0
1243	1. Pre 2020	Trauma	Ground 911 Scene	3	18+	Male	Transported	Urban	WI	2015-01	1	1. Pre	0	0	0	1	0	0	0	1	0	0	1	0	0	0	1	0	0
1244	1. Pre 2020	Medical	Ground 911 Scene	3	18+	Female	Transported	Rural	MN	2015-01	1	1. Pre	0	0	1	0	0	0	0	1	0	0	1	0	0	1	0	0	0
1245	1. Pre 2020	Medical	Ground 911 Scene	3	18+	Female	Transported	Urban	MN	2015-01	1	1. Pre	0	0	1	0	0	0	0	1	0	0	1	0	0	1	0	0	0
1246	1. Pre 2020	Medical	Ground 911 Scene	3	18+	Male	Transported	Urban	WI	2015-01	1	1. Pre	0	0	1	0	0	0	0	1	0	0	1	0	0	0	1	0	0
1247	1. Pre 2020	Medical	Ground 911 Scene	3	18+	Male	Transported	Rural	MN	2015-01	1	1. Pre	0	0	1	0	0	0	0	1	0	0	1	0	0	0	1	0	0
1248	1. Pre 2020	Trauma	Ground 911 Scene	3	18+	Male	Transported	Urban	MN	2015-01	1	1. Pre	0	0	0	1	0	0	0	1	0	0	1	0	0	0	1	0	0
1249	1. Pre 2020	Behavioral	Ground 911 Scene	3	18+	Female	Transported	Rural	MN	2015-01	1	1. Pre	0	0	0	0	1	0	0	1	0	0	1	0	0	1	0	0	0
1250	1. Pre 2020	Cardiac	Ground 911 Scene	3	18+	Male	Transported	Urban	MN	2015-01	1	1. Pre	0	0	1	0	0	0	0	1	0	0	1	0	0	0	1	0	0
1251	1. Pre 2020	Trauma	Ground 911 Scene	3	<18	Female	Transported	Rural	MN	2015-01	1	1. Pre	0	0	0	1	0	0	0	1	0	0	0	1	0	1	0	0	0
1252	1. Pre 2020	Medical	Ground 911 Scene	3	18+	Male	Transported	Rural	MN	2015-01	1	1. Pre	0	0	1	0	0	0	0	1	0	0	1	0	0	0	1	0	0
1253	1. Pre 2020	Respiratory	Ground 911 Scene	3	18+	Female	Transported	Urban	WI	2015-01	1	1. Pre	0	0	1	0	0	0	0	1	0	0	1	0	0	1	0	0	0
1254	1. Pre 2020	Trauma	Ground 911 Scene	3	18+	Male	Transported	Urban	MN	2015-01	1	1. Pre	0	0	0	1	0	0	0	1	0	0	1	0	0	0	1	0	0
1255	1. Pre 2020	Trauma	Ground 911 Scene	3	18+	Female	Transported	Urban	MN	2015-01	1	1. Pre	0	0	0	1	0	0	0	1	0	0	1	0	0	1	0	0	0
1256	1. Pre 2020	Respiratory	Ground 911 Scene	3	18+	Female	Transported	Urban	WI	2015-01	1	1. Pre	0	0	1	0	0	0	0	1	0	0	1	0	0	1	0	0	0
1257	1. Pre 2020	Cardiac	Ground 911 Scene	3	18+	Male	Transported	Rural	MN	2015-01	1	1. Pre	0	0	1	0	0	0	0	1	0	0	1	0	0	0	1	0	0
1258	1. Pre 2020	Medical	Ground 911 Scene	3	18+	Male	Transported	Rural	MN	2015-01	1	1. Pre	0	0	1	0	0	0	0	1	0	0	1	0	0	0	1	0	0
1259	1. Pre 2020	Medical	Ground 911 Scene	3	18+	Male	Transported	Rural	WI	2015-01	1	1. Pre	0	0	1	0	0	0	0	1	0	0	1	0	0	0	1	0	0
1260	1. Pre 2020	Medical	Ground 911 Scene	3	18+	Female	Transported	Rural	MN	2015-01	1	1. Pre	0	0	1	0	0	0	0	1	0	0	1	0	0	1	0	0	0
1261	1. Pre 2020	Behavioral	Ground 911 Scene	3	18+	Female	Transported	Urban	MN	2015-01	1	1. Pre	0	0	0	0	1	0	0	1	0	0	1	0	0	1	0	0	0
1262	1. Pre 2020	Medical	Ground 911 Scene	3	18+	Male	Transported	Urban	MN	2015-01	1	1. Pre	0	0	1	0	0	0	0	1	0	0	1	0	0	0	1	0	0
1263	1. Pre 2020	Medical	Ground 911 Scene	3	18+	Male	Transported	Rural	MN	2015-01	1	1. Pre	0	0	1	0	0	0	0	1	0	0	1	0	0	0	1	0	0
1264	1. Pre 2020	Trauma	Ground 911 Scene	3	18+	Female	Transported	Urban	MN	2015-01	1	1. Pre	0	0	0	1	0	0	0	1	0	0	1	0	0	1	0	0	1
1265	1. Pre 2020	Medical	Ground 911 Scene	3	18+	Male	Transported	Urban	MN	2015-01	1	1. Pre	0	0	1	0	0	0	0	1	0	0	1	0	0	0	1	0	0
1266	1. Pre 2020	Medical	Ground 911 Scene	3	18+	Female	Transported	Urban	MN	2015-01	1	1. Pre	0	0	1	0	0	0	0	1	0	0	1	0	0	1	0	0	0
1267	1. Pre 2020	Medical	Ground 911 Scene	3	18+	Female	Transported	Urban	WI	2015-01	1	1. Pre	0	0	1	0	0	0	0	1	0	0	1	0	0	1	0	0	0
1268	1. Pre 2020	Trauma	Ground 911 Scene	3	18+	Male	Transported	Urban	MN	2015-01	1	1. Pre	0	0	0	1	0	0	0	1	0	0	1	0	0	0	1	0	1
1269	1. Pre 2020	Trauma	Ground 911 Scene	1	18+	Male	No Transport	Urban	MN	2015-01	1	1. Pre	0	0	0	1	0	1	0	0	0	0	1	0	0	0	1	0	0
1270	1. Pre 2020	Trauma	Ground 911 Scene	3	18+	Male	Transported	Urban	MN	2015-01	1	1. Pre	0	0	0	1	0	0	0	1	0	0	1	0	0	0	1	0	0
1271	1. Pre 2020	Trauma	Ground 911 Scene	3	18+	Female	Transported	Urban	MN	2015-01	1	1. Pre	0	0	0	1	0	0	0	1	0	0	1	0	0	1	0	0	0
1272	1. Pre 2020	Trauma	Ground 911 Scene	3	18+	Female	Transported	Urban	MN	2015-01	1	1. Pre	0	0	0	1	0	0	0	1	0	0	1	0	0	1	0	0	0
1273	1. Pre 2020	Cardiac	Ground 911 Scene	3	18+	Male	Transported	Rural	MN	2015-01	1	1. Pre	0	0	1	0	0	0	0	1	0	0	1	0	0	0	1	0	0
1274	1. Pre 2020	Behavioral	Ground 911 Scene	3	<18	Male	Transported	Rural	MN	2015-01	1	1. Pre	0	0	0	0	1	0	0	1	0	0	0	1	0	0	1	0	0
1275	1. Pre 2020	Behavioral	Ground 911 Scene	3	18+	Male	Transported	Urban	MN	2015-01	1	1. Pre	0	0	0	0	1	0	0	1	0	0	1	0	0	0	1	0	0
1276	1. Pre 2020	Respiratory	Ground 911 Scene	3	18+	Female	Transported	Urban	WI	2015-01	1	1. Pre	0	0	1	0	0	0	0	1	0	0	1	0	0	1	0	0	0
1277	1. Pre 2020	Medical	Ground 911 Scene	3	18+	Male	Transported	Rural	MN	2015-01	1	1. Pre	0	0	1	0	0	0	0	1	0	0	1	0	0	0	1	0	0
1278	1. Pre 2020	Behavioral	Ground 911 Scene	3	18+	Male	Transported	Rural	MN	2015-01	1	1. Pre	0	1	0	0	1	0	0	1	0	0	1	0	0	0	1	0	0
1279	1. Pre 2020	Behavioral	Ground 911 Scene	3	18+	Female	Transported	Rural	MN	2015-01	1	1. Pre	0	0	0	0	1	0	0	1	0	0	1	0	0	1	0	0	0
1280	1. Pre 2020	Behavioral	Ground 911 Scene	3	18+	Male	Transported	Rural	MN	2015-01	1	1. Pre	0	1	0	0	1	0	0	1	0	0	1	0	0	0	1	0	0
1281	1. Pre 2020	Behavioral	Ground 911 Scene	3	18+	Male	Transported	Urban	MN	2015-01	1	1. Pre	0	1	0	0	1	0	0	1	0	0	1	0	0	0	1	0	0
1282	1. Pre 2020	Respiratory	Ground 911 Scene	3	18+	Female	Transported	Urban	MN	2015-01	1	1. Pre	0	0	1	0	0	0	0	1	0	0	1	0	0	1	0	0	0
1283	1. Pre 2020	Behavioral	Ground 911 Scene	3	18+	Male	Transported	Urban	MN	2015-01	1	1. Pre	0	1	0	0	1	0	0	1	0	0	1	0	0	0	1	0	0
1284	1. Pre 2020	Cardiac	Ground 911 Scene	1	18+	Female	No Transport	Urban	MN	2015-01	1	1. Pre	0	0	1	0	0	1	0	0	0	0	1	0	0	1	0	0	0
1285	1. Pre 2020	Cardiac	Ground 911 Scene	3	18+	Male	Transported	Rural	MN	2015-01	1	1. Pre	0	0	1	0	0	0	0	1	0	0	1	0	0	0	1	0	0
1286	1. Pre 2020	Medical	Ground 911 Scene	3	18+	Female	Transported	Rural	MN	2015-01	1	1. Pre	0	0	1	0	0	0	0	1	0	0	1	0	0	1	0	0	0
1287	1. Pre 2020	Behavioral	Ground 911 Scene	3	18+	Female	Transported	Urban	MN	2015-01	1	1. Pre	0	0	0	0	1	0	0	1	0	0	1	0	0	1	0	0	0
1288	1. Pre 2020	Medical	Ground 911 Scene	3	18+	Female	Transported	Urban	MN	2015-01	1	1. Pre	0	0	1	0	0	0	0	1	0	0	1	0	0	1	0	0	0
1289	1. Pre 2020	Medical	Ground 911 Scene	3	18+	Female	Transported	Rural	MN	2015-01	1	1. Pre	0	0	1	0	0	0	0	1	0	0	1	0	0	1	0	0	0
1290	1. Pre 2020	Behavioral	Ground 911 Scene	3	18+	Female	Transported	Urban	MN	2015-01	1	1. Pre	0	0	0	0	1	0	0	1	0	0	1	0	0	1	0	0	0
1291	1. Pre 2020	Trauma	Ground 911 Scene	3	18+	Male	Transported	Urban	MN	2015-01	1	1. Pre	0	0	0	1	0	0	0	1	0	0	1	0	0	0	1	0	0
1292	1. Pre 2020	Medical	Ground 911 Scene	3	18+	Female	Transported	Rural	WI	2015-01	1	1. Pre	0	0	1	0	0	0	0	1	0	0	1	0	0	1	0	0	0
1293	1. Pre 2020	Cardiac	Ground 911 Scene	3	18+	Male	Transported	Rural	MN	2015-01	1	1. Pre	0	0	1	0	0	0	0	1	0	0	1	0	0	0	1	0	0
1294	1. Pre 2020	Medical	Ground 911 Scene	3	18+	Male	Transported	Urban	MN	2015-01	1	1. Pre	0	0	1	0	0	0	0	1	0	0	1	0	0	0	1	0	0
1295	1. Pre 2020	Behavioral	Ground 911 Scene	3	18+	Male	Transported	Urban	MN	2015-01	1	1. Pre	0	0	0	0	1	0	0	1	0	0	1	0	0	0	1	0	0
1296	1. Pre 2020	Respiratory	Ground 911 Scene	3	18+	Female	Transported	Rural	MN	2015-01	1	1. Pre	0	0	1	0	0	0	0	1	0	0	1	0	0	1	0	0	0
1297	1. Pre 2020	Medical	Ground 911 Scene	3	18+	Male	Transported	Rural	MN	2015-01	1	1. Pre	0	0	1	0	0	0	0	1	0	0	1	0	0	0	1	0	0
1298	1. Pre 2020	Medical	Ground 911 Scene	3	18+	Female	Transported	Urban	MN	2015-01	1	1. Pre	0	0	1	0	0	0	0	1	0	0	1	0	0	1	0	0	0
1299	1. Pre 2020	Medical	Ground 911 Scene	3	18+	Male	Transported	Rural	MN	2015-01	1	1. Pre	0	0	1	0	0	0	0	1	0	0	1	0	0	0	1	0	0
1300	1. Pre 2020	Medical	Ground 911 Scene	3	18+	Female	Transported	Rural	MN	2015-01	1	1. Pre	0	0	1	0	0	0	0	1	0	0	1	0	0	1	0	0	0
1301	1. Pre 2020	Cardiac	Ground 911 Scene	3	18+	Female	Transported	Rural	MN	2015-01	1	1. Pre	0	0	1	0	0	0	0	1	0	0	1	0	0	1	0	0	0
1302	1. Pre 2020	Trauma	Ground 911 Scene	3	18+	Male	Transported	Urban	MN	2015-01	1	1. Pre	0	0	0	1	0	0	0	1	0	0	1	0	0	0	1	0	0
1303	1. Pre 2020	Medical	Ground 911 Scene	3	18+	Female	Transported	Urban	WI	2015-01	1	1. Pre	0	0	1	0	0	0	0	1	0	0	1	0	0	1	0	0	0
1304	1. Pre 2020	Medical	Ground 911 Scene	3	18+	Male	Transported	Urban	WI	2015-01	1	1. Pre	0	0	1	0	0	0	0	1	0	0	1	0	0	0	1	0	0
1305	1. Pre 2020	Respiratory	Ground 911 Scene	3	18+	Female	Transported	Urban	MN	2015-01	1	1. Pre	0	0	1	0	0	0	0	1	0	0	1	0	0	1	0	0	0
1306	1. Pre 2020	Respiratory	Ground 911 Scene	3	18+	Female	Transported	Urban	MN	2015-01	1	1. Pre	0	0	1	0	0	0	0	1	0	0	1	0	0	1	0	0	0
1307	1. Pre 2020	Medical	Ground 911 Scene	3	18+	Male	Transported	Urban	MN	2015-01	1	1. Pre	0	0	1	0	0	0	0	1	0	0	1	0	0	0	1	0	0
1308	1. Pre 2020	Medical	Ground 911 Scene	3	18+	Female	Transported	Urban	MN	2015-01	1	1. Pre	0	0	1	0	0	0	0	1	0	0	1	0	0	1	0	0	0
1309	1. Pre 2020	Behavioral	Ground 911 Scene	3	18+	Male	Transported	Urban	MN	2015-01	1	1. Pre	0	0	0	0	1	0	0	1	0	0	1	0	0	0	1	0	0
1310	1. Pre 2020	Cardiac	Ground 911 Scene	3	18+	Male	Transported	Rural	MN	2015-01	1	1. Pre	0	0	1	0	0	0	0	1	0	0	1	0	0	0	1	0	0
1311	1. Pre 2020	Medical	Ground 911 Scene	3	18+	Female	Transported	Rural	MN	2015-01	1	1. Pre	0	0	1	0	0	0	0	1	0	0	1	0	0	1	0	0	0
1312	1. Pre 2020	Respiratory	Ground 911 Scene	3	18+	Female	Transported	Rural	MN	2015-01	1	1. Pre	0	0	1	0	0	0	0	1	0	0	1	0	0	1	0	0	0
1313	1. Pre 2020	Behavioral	Ground 911 Scene	3	18+	Male	Transported	Urban	MN	2015-01	1	1. Pre	0	1	0	0	1	0	0	1	0	0	1	0	0	0	1	0	0
1314	1. Pre 2020	Respiratory	Ground 911 Scene	3	18+	Male	Transported	Urban	MN	2015-01	1	1. Pre	0	0	1	0	0	0	0	1	0	0	1	0	0	0	1	0	0
1315	1. Pre 2020		Ground 911 Scene	5	18+	Male	Scene Death	Rural	MN	2015-01	1	1. Pre	0	0	0	0	0	0	0	0	0	1	1	0	0	0	1	0	0
1316	1. Pre 2020	Respiratory	Ground 911 Scene	3	18+	Female	Transported	Urban	MN	2015-01	1	1. Pre	0	0	1	0	0	0	0	1	0	0	1	0	0	1	0	0	0
1317	1. Pre 2020	Medical	Ground 911 Scene	3	18+	Female	Transported	Urban	MN	2015-01	1	1. Pre	0	0	1	0	0	0	0	1	0	0	1	0	0	1	0	0	0
1318	1. Pre 2020	Trauma	Ground 911 Scene	3	18+	Female	Transported	Urban	MN	2015-01	1	1. Pre	0	0	0	1	0	0	0	1	0	0	1	0	0	1	0	0	0
1319	1. Pre 2020	Medical	Ground 911 Scene	3	18+	Male	Transported	Urban	MN	2015-01	1	1. Pre	0	0	1	0	0	0	0	1	0	0	1	0	0	0	1	0	0
1320	1. Pre 2020	Medical	Ground 911 Scene	3	18+	Male	Transported	Urban	MN	2015-01	1	1. Pre	0	0	1	0	0	0	0	1	0	0	1	0	0	0	1	0	0
1321	1. Pre 2020	Medical	Ground 911 Scene	3	18+	Male	Transported	Urban	MN	2015-01	1	1. Pre	0	0	1	0	0	0	0	1	0	0	1	0	0	0	1	0	0
1322	1. Pre 2020	Medical	Ground 911 Scene	3	18+	Male	Transported	Urban	MN	2015-01	1	1. Pre	0	0	1	0	0	0	0	1	0	0	1	0	0	0	1	0	0
1323	1. Pre 2020	Medical	Ground 911 Scene	3	18+	Female	Transported	Urban	WI	2015-01	1	1. Pre	0	0	1	0	0	0	0	1	0	0	1	0	0	1	0	0	0
1324	1. Pre 2020	Trauma	Ground 911 Scene	3	18+	Female	Transported	Urban	MN	2015-01	1	1. Pre	0	0	0	1	0	0	0	1	0	0	1	0	0	1	0	0	0
1325	1. Pre 2020	Trauma	Ground 911 Scene	3	18+	Male	Transported	Urban	MN	2015-01	1	1. Pre	0	0	0	1	0	0	0	1	0	0	1	0	0	0	1	0	0
1326	1. Pre 2020	Respiratory	Ground 911 Scene	3	18+	Male	Transported	Urban	WI	2015-01	1	1. Pre	0	0	1	0	0	0	0	1	0	0	1	0	0	0	1	0	0
1327	1. Pre 2020	Medical	Ground 911 Scene	3	18+	Female	Transported	Urban	MN	2015-01	1	1. Pre	0	0	1	0	0	0	0	1	0	0	1	0	0	1	0	0	0
1328	1. Pre 2020	Trauma	Ground 911 Scene	3	<18	Male	Transported	Urban	MN	2015-01	1	1. Pre	0	0	0	1	0	0	0	1	0	0	0	1	0	0	1	0	0
1329	1. Pre 2020	Respiratory	Ground 911 Scene	3	18+	Female	Transported	Urban	MN	2015-01	1	1. Pre	0	0	1	0	0	0	0	1	0	0	1	0	0	1	0	0	0
1330	1. Pre 2020	Trauma	Ground 911 Scene	3	18+	Female	Transported	Urban	MN	2015-01	1	1. Pre	0	0	0	1	0	0	0	1	0	0	1	0	0	1	0	0	0
1331	1. Pre 2020	Medical	Ground 911 Scene	3	18+	Male	Transported	Urban	MN	2015-01	1	1. Pre	0	0	1	0	0	0	0	1	0	0	1	0	0	0	1	0	0
1332	1. Pre 2020	OB	Ground 911 Scene	3	18+	Female	Transported	Urban	MN	2015-01	1	1. Pre	0	0	1	0	0	0	0	1	0	0	1	0	0	1	0	0	0
1333	1. Pre 2020	Cardiac	Ground 911 Scene	3	18+	Male	Transported	Urban	MN	2015-01	1	1. Pre	0	0	1	0	0	0	0	1	0	0	1	0	0	0	1	0	0
1334	1. Pre 2020	Medical	Ground 911 Scene	3	18+	Female	Transported	Urban	MN	2015-01	1	1. Pre	0	0	1	0	0	0	0	1	0	0	1	0	0	1	0	0	0
1335	1. Pre 2020	Medical	Ground 911 Scene	3	18+	Female	Transported	Urban	MN	2015-01	1	1. Pre	0	0	1	0	0	0	0	1	0	0	1	0	0	1	0	0	0
1336	1. Pre 2020	Medical	Ground 911 Scene	3	18+	Male	Transported	Rural	MN	2015-01	1	1. Pre	0	0	1	0	0	0	0	1	0	0	1	0	0	0	1	0	0
1337	1. Pre 2020	Respiratory	Ground 911 Scene	3	18+	Male	Transported	Urban	MN	2015-01	1	1. Pre	0	0	1	0	0	0	0	1	0	0	1	0	0	0	1	0	0
1338	1. Pre 2020	Behavioral	Ground 911 Scene	3	18+	Male	Transported	Urban	MN	2015-01	1	1. Pre	0	0	0	0	1	0	0	1	0	0	1	0	0	0	1	0	0
1339	1. Pre 2020	Respiratory	Ground 911 Scene	3	18+	Female	Transported	Rural	MN	2015-01	1	1. Pre	0	0	1	0	0	0	0	1	0	0	1	0	0	1	0	0	0
1340	1. Pre 2020	Medical	Ground 911 Scene	3	18+	Male	Transported	Urban	MN	2015-01	1	1. Pre	0	0	1	0	0	0	0	1	0	0	1	0	0	0	1	0	0
1341	1. Pre 2020	Medical	Ground 911 Scene	3	18+	Male	Transported	Urban	MN	2015-01	1	1. Pre	0	0	1	0	0	0	0	1	0	0	1	0	0	0	1	0	0
1342	1. Pre 2020	Medical	Ground 911 Scene	3	18+	Male	Transported	Urban	WI	2015-01	1	1. Pre	0	0	1	0	0	0	0	1	0	0	1	0	0	0	1	0	0
1343	1. Pre 2020	Behavioral	Ground 911 Scene	3	18+	Female	Transported	Urban	MN	2015-01	1	1. Pre	0	1	0	0	1	0	0	1	0	0	1	0	0	1	0	0	0
1344	1. Pre 2020	Trauma	Ground 911 Scene	3	18+	Female	Transported	Urban	WI	2015-01	1	1. Pre	0	0	0	1	0	0	0	1	0	0	1	0	0	1	0	0	0
1345	1. Pre 2020	Medical	Ground 911 Scene	3	18+	Male	Transported	Urban	MN	2015-01	1	1. Pre	0	0	1	0	0	0	0	1	0	0	1	0	0	0	1	0	0
1346	1. Pre 2020	Trauma	Ground 911 Scene	3	18+	Male	Transported	Urban	MN	2015-01	1	1. Pre	0	0	0	1	0	0	0	1	0	0	1	0	0	0	1	0	0
1347	1. Pre 2020	Cardiac	Ground 911 Scene	3	18+	Female	Transported	Urban	MN	2015-01	1	1. Pre	0	0	1	0	0	0	0	1	0	0	1	0	0	1	0	0	0
1348	1. Pre 2020	Medical	Ground 911 Scene	3	18+	Female	Transported	Urban	MN	2015-01	1	1. Pre	0	0	1	0	0	0	0	1	0	0	1	0	0	1	0	0	0
1349	1. Pre 2020	Behavioral	Ground 911 Scene	3	18+	Female	Transported	Rural	MN	2015-01	1	1. Pre	0	0	0	0	1	0	0	1	0	0	1	0	0	1	0	0	0
1350	1. Pre 2020	Medical	Ground 911 Scene	3	18+	Female	Transported	Urban	MN	2015-01	1	1. Pre	0	1	1	0	0	0	0	1	0	0	1	0	0	1	0	0	0
1351	1. Pre 2020	Respiratory	Ground 911 Scene	3	18+	Male	Transported	Rural	WI	2015-01	1	1. Pre	0	0	1	0	0	0	0	1	0	0	1	0	0	0	1	0	0
1352	1. Pre 2020	Medical	Ground 911 Scene	1	18+	Female	No Transport	Urban	MN	2015-01	1	1. Pre	0	0	1	0	0	1	0	0	0	0	1	0	0	1	0	0	0
1353	1. Pre 2020	Medical	Ground 911 Scene	3	18+	Female	Transported	Urban	MN	2015-01	1	1. Pre	0	0	1	0	0	0	0	1	0	0	1	0	0	1	0	0	0
1354	1. Pre 2020	Medical	Ground 911 Scene	3	18+	Female	Transported	Urban	MN	2015-01	1	1. Pre	0	0	1	0	0	0	0	1	0	0	1	0	0	1	0	0	0
1355	1. Pre 2020	Medical	Ground 911 Scene	3	18+	Female	Transported	Urban	MN	2015-01	1	1. Pre	0	0	1	0	0	0	0	1	0	0	1	0	0	1	0	0	0
1356	1. Pre 2020	Medical	Ground 911 Scene	3	18+	Male	Transported	Urban	MN	2015-01	1	1. Pre	0	0	1	0	0	0	0	1	0	0	1	0	0	0	1	0	0
1357	1. Pre 2020	Cardiac	Ground 911 Scene	5	18+	Male	Scene Death	Urban	MN	2015-01	1	1. Pre	0	0	1	0	0	0	0	0	0	1	1	0	0	0	1	0	0
1358	1. Pre 2020		Ground 911 Scene	5	UNK	Unknown	Scene Death	Urban	MN	2015-01	1	1. Pre	0	0	0	0	0	0	0	0	0	1	0	0	1	0	0	1	0
1359	1. Pre 2020	Medical	Ground 911 Scene	3	18+	Unknown	Other Runs	Urban	MN	2015-01	1	1. Pre	0	0	1	0	0	0	0	1	0	0	1	0	0	0	0	1	0
1360	1. Pre 2020	Trauma	Ground 911 Scene	3	18+	Female	Transported	Urban	MN	2015-01	1	1. Pre	0	0	0	1	0	0	0	1	0	0	1	0	0	1	0	0	0
1361	1. Pre 2020	Trauma	Ground 911 Scene	3	18+	Female	Transported	Rural	MN	2015-01	1	1. Pre	0	0	0	1	0	0	0	1	0	0	1	0	0	1	0	0	0
1362	1. Pre 2020	Cardiac	Ground 911 Scene	3	18+	Female	Transported	Urban	MN	2015-01	1	1. Pre	0	0	1	0	0	0	0	1	0	0	1	0	0	1	0	0	0
1363	1. Pre 2020	Cardiac	Ground 911 Scene	5	18+	Female	Scene Death	Urban	MN	2015-01	1	1. Pre	0	0	1	0	0	0	0	0	0	1	1	0	0	1	0	0	0
1364	1. Pre 2020	Medical	Ground 911 Scene	3	18+	Female	Transported	Urban	MN	2015-01	1	1. Pre	0	0	1	0	0	0	0	1	0	0	1	0	0	1	0	0	0
1365	1. Pre 2020	Medical	Ground 911 Scene	3	18+	Female	Transported	Urban	MN	2015-01	1	1. Pre	0	0	1	0	0	0	0	1	0	0	1	0	0	1	0	0	0
1366	1. Pre 2020	Trauma	Ground 911 Scene	3	18+	Female	Transported	Urban	WI	2015-01	1	1. Pre	0	0	0	1	0	0	0	1	0	0	1	0	0	1	0	0	0
1367	1. Pre 2020	Medical	Ground 911 Scene	3	18+	Male	Transported	Urban	MN	2015-01	1	1. Pre	0	0	1	0	0	0	0	1	0	0	1	0	0	0	1	0	0
1368	1. Pre 2020	Medical	Ground 911 Scene	3	18+	Female	Transported	Urban	MN	2015-01	1	1. Pre	0	0	1	0	0	0	0	1	0	0	1	0	0	1	0	0	0
1369	1. Pre 2020	Behavioral	Ground 911 Scene	3	18+	Male	Transported	Urban	MN	2015-01	1	1. Pre	0	1	0	0	1	0	0	1	0	0	1	0	0	0	1	0	0
1370	1. Pre 2020	Trauma	Ground 911 Scene	3	18+	Female	Transported	Rural	MN	2015-01	1	1. Pre	0	0	0	1	0	0	0	1	0	0	1	0	0	1	0	0	0
1371	1. Pre 2020	Medical	Ground 911 Scene	1	18+	Male	No Transport	Urban	MN	2015-01	1	1. Pre	0	0	1	0	0	1	0	0	0	0	1	0	0	0	1	0	0
1372	1. Pre 2020	Respiratory	Ground 911 Scene	3	18+	Male	Transported	Urban	WI	2015-01	1	1. Pre	0	0	1	0	0	0	0	1	0	0	1	0	0	0	1	0	0
1373	1. Pre 2020	Trauma	Ground 911 Scene	1	<18	Male	No Transport	Urban	MN	2015-01	1	1. Pre	0	0	0	1	0	1	0	0	0	0	0	1	0	0	1	0	0
1374	1. Pre 2020	Behavioral	Ground 911 Scene	3	18+	Female	Transported	Urban	MN	2015-01	1	1. Pre	0	0	0	0	1	0	0	1	0	0	1	0	0	1	0	0	0
1375	1. Pre 2020	Medical	Ground 911 Scene	3	18+	Male	Transported	Urban	MN	2015-01	1	1. Pre	0	0	1	0	0	0	0	1	0	0	1	0	0	0	1	0	0
1376	1. Pre 2020	Cardiac	Ground 911 Scene	3	18+	Female	Transported	Urban	MN	2015-01	1	1. Pre	0	0	1	0	0	0	0	1	0	0	1	0	0	1	0	0	0
1377	1. Pre 2020	Medical	Ground 911 Scene	3	18+	Female	Transported	Urban	WI	2015-01	1	1. Pre	0	0	1	0	0	0	0	1	0	0	1	0	0	1	0	0	0
1378	1. Pre 2020	Medical	Ground 911 Scene	3	18+	Male	Transported	Urban	MN	2015-01	1	1. Pre	0	0	1	0	0	0	0	1	0	0	1	0	0	0	1	0	0
1379	1. Pre 2020	Medical	Ground 911 Scene	3	18+	Female	Transported	Urban	WI	2015-01	1	1. Pre	0	0	1	0	0	0	0	1	0	0	1	0	0	1	0	0	0
1380	1. Pre 2020	Medical	Ground 911 Scene	3	<18	Male	Transported	Urban	MN	2015-01	1	1. Pre	0	0	1	0	0	0	0	1	0	0	0	1	0	0	1	0	0
1381	1. Pre 2020	Medical	Ground 911 Scene	3	18+	Female	Transported	Urban	MN	2015-01	1	1. Pre	0	0	1	0	0	0	0	1	0	0	1	0	0	1	0	0	0
1382	1. Pre 2020	Medical	Ground 911 Scene	3	18+	Female	Transported	Urban	MN	2015-01	1	1. Pre	0	0	1	0	0	0	0	1	0	0	1	0	0	1	0	0	0
1383	1. Pre 2020	Respiratory	Ground 911 Scene	5	18+	Female	Transported	Urban	MN	2015-01	1	1. Pre	0	0	1	0	0	0	0	0	0	1	1	0	0	1	0	0	0
1384	1. Pre 2020	Medical	Ground 911 Scene	3	18+	Female	Transported	Urban	MN	2015-01	1	1. Pre	0	0	1	0	0	0	0	1	0	0	1	0	0	1	0	0	0
1385	1. Pre 2020	Medical	Ground 911 Scene	3	18+	Male	Transported	Urban	MN	2015-01	1	1. Pre	0	0	1	0	0	0	0	1	0	0	1	0	0	0	1	0	0
1386	1. Pre 2020	Trauma	Ground 911 Scene	3	18+	Female	Transported	Urban	MN	2015-01	1	1. Pre	0	0	0	1	0	0	0	1	0	0	1	0	0	1	0	0	1
1387	1. Pre 2020	Trauma	Ground 911 Scene	3	18+	Male	Transported	Rural	MN	2015-01	1	1. Pre	0	0	0	1	0	0	0	1	0	0	1	0	0	0	1	0	0
1388	1. Pre 2020		Ground 911 Scene	3	18+	Male	Other Runs	Urban	MN	2015-01	1	1. Pre	0	0	0	0	0	0	0	1	0	0	1	0	0	0	1	0	0
1389	1. Pre 2020	Medical	Ground 911 Scene	3	18+	Female	Transported	Urban	MN	2015-01	1	1. Pre	0	0	1	0	0	0	0	1	0	0	1	0	0	1	0	0	0
1390	1. Pre 2020	Respiratory	Ground 911 Scene	3	18+	Female	Transported	Urban	MN	2015-01	1	1. Pre	0	0	1	0	0	0	0	1	0	0	1	0	0	1	0	0	0
1391	1. Pre 2020	Trauma	Ground 911 Scene	3	18+	Female	Transported	Urban	MN	2015-01	1	1. Pre	0	0	0	1	0	0	0	1	0	0	1	0	0	1	0	0	0
1392	1. Pre 2020	Medical	Ground 911 Scene	3	18+	Male	Transported	Urban	MN	2015-01	1	1. Pre	0	0	1	0	0	0	0	1	0	0	1	0	0	0	1	0	0
1393	1. Pre 2020	Medical	Ground 911 Scene	3	18+	Female	Transported	Urban	MN	2015-01	1	1. Pre	0	0	1	0	0	0	0	1	0	0	1	0	0	1	0	0	0
1394	1. Pre 2020	Medical	Ground 911 Scene	1	18+	Male	No Transport	Urban	MN	2015-01	1	1. Pre	0	0	1	0	0	1	0	0	0	0	1	0	0	0	1	0	0
1395	1. Pre 2020	Medical	Ground 911 Scene	3	18+	Male	Transported	Rural	MN	2015-01	1	1. Pre	0	0	1	0	0	0	0	1	0	0	1	0	0	0	1	0	0
1396	1. Pre 2020	Respiratory	Ground 911 Scene	3	18+	Female	Transported	Urban	MN	2015-01	1	1. Pre	0	0	1	0	0	0	0	1	0	0	1	0	0	1	0	0	0
1397	1. Pre 2020	Medical	Ground 911 Scene	3	18+	Male	Transported	Rural	WI	2015-01	1	1. Pre	0	0	1	0	0	0	0	1	0	0	1	0	0	0	1	0	0
1398	1. Pre 2020	Medical	Ground 911 Scene	3	18+	Female	Transported	Urban	MN	2015-01	1	1. Pre	0	0	1	0	0	0	0	1	0	0	1	0	0	1	0	0	0
1399	1. Pre 2020	Medical	Ground 911 Scene	3	18+	Male	Transported	Urban	MN	2015-01	1	1. Pre	0	0	1	0	0	0	0	1	0	0	1	0	0	0	1	0	0
1400	1. Pre 2020	Trauma	Ground 911 Scene	3	<18	Female	Transported	Rural	MN	2015-01	1	1. Pre	0	0	0	1	0	0	0	1	0	0	0	1	0	1	0	0	1
1401	1. Pre 2020		Ground 911 Scene	1	18+	Female	No Transport	Urban	MN	2015-01	1	1. Pre	0	0	0	0	0	1	0	0	0	0	1	0	0	1	0	0	0
1402	1. Pre 2020	Medical	Ground 911 Scene	3	18+	Male	Transported	Urban	MN	2015-01	1	1. Pre	0	0	1	0	0	0	0	1	0	0	1	0	0	0	1	0	0
1403	1. Pre 2020	Trauma	Ground 911 Scene	3	18+	Female	Transported	Urban	MN	2015-01	1	1. Pre	0	0	0	1	0	0	0	1	0	0	1	0	0	1	0	0	0
1404	1. Pre 2020	Behavioral	Ground 911 Scene	3	18+	Female	Transported	Urban	MN	2015-01	1	1. Pre	0	1	0	0	1	0	0	1	0	0	1	0	0	1	0	0	0
1405	1. Pre 2020	Respiratory	Ground 911 Scene	3	18+	Female	Transported	Urban	MN	2015-01	1	1. Pre	0	0	1	0	0	0	0	1	0	0	1	0	0	1	0	0	0
1406	1. Pre 2020	Medical	Ground 911 Scene	3	18+	Male	Transported	Urban	MN	2015-01	1	1. Pre	0	0	1	0	0	0	0	1	0	0	1	0	0	0	1	0	0
1407	1. Pre 2020	Medical	Ground 911 Scene	3	18+	Female	Transported	Urban	MN	2015-01	1	1. Pre	0	0	1	0	0	0	0	1	0	0	1	0	0	1	0	0	0
1408	1. Pre 2020	Behavioral	Ground 911 Scene	3	18+	Male	Transported	Urban	MN	2015-01	1	1. Pre	0	1	0	0	1	0	0	1	0	0	1	0	0	0	1	0	0
1409	1. Pre 2020	Medical	Ground 911 Scene	3	18+	Female	Transported	Urban	MN	2015-01	1	1. Pre	0	0	1	0	0	0	0	1	0	0	1	0	0	1	0	0	0
1410	1. Pre 2020	Trauma	Ground 911 Scene	3	18+	Female	Transported	Urban	MN	2015-01	1	1. Pre	0	0	0	1	0	0	0	1	0	0	1	0	0	1	0	0	0
1411	1. Pre 2020	Medical	Ground 911 Scene	3	18+	Male	Transported	Urban	MN	2015-01	1	1. Pre	0	0	1	0	0	0	0	1	0	0	1	0	0	0	1	0	0
1412	1. Pre 2020	Cardiac	Ground 911 Scene	3	18+	Male	Transported	Rural	MN	2015-01	1	1. Pre	0	0	1	0	0	0	0	1	0	0	1	0	0	0	1	0	0
1413	1. Pre 2020	OB	Ground 911 Scene	3	18+	Female	Transported	Urban	MN	2015-01	1	1. Pre	0	0	1	0	0	0	0	1	0	0	1	0	0	1	0	0	0
1414	1. Pre 2020	Medical	Ground 911 Scene	3	18+	Female	Transported	Urban	MN	2015-01	1	1. Pre	0	0	1	0	0	0	0	1	0	0	1	0	0	1	0	0	0
1415	1. Pre 2020	Medical	Ground 911 Scene	3	18+	Female	Transported	Urban	MN	2015-01	1	1. Pre	0	0	1	0	0	0	0	1	0	0	1	0	0	1	0	0	0
1416	1. Pre 2020	Medical	Ground 911 Scene	3	18+	Male	Transported	Urban	MN	2015-01	1	1. Pre	0	0	1	0	0	0	0	1	0	0	1	0	0	0	1	0	0
1417	1. Pre 2020	Medical	Ground 911 Scene	3	18+	Male	Transported	Urban	MN	2015-01	1	1. Pre	0	0	1	0	0	0	0	1	0	0	1	0	0	0	1	0	0
1418	1. Pre 2020	Medical	Ground 911 Scene	3	18+	Male	Transported	Urban	MN	2015-01	1	1. Pre	0	0	1	0	0	0	0	1	0	0	1	0	0	0	1	0	0
1419	1. Pre 2020	Medical	Ground 911 Scene	1	18+	Female	No Transport	Urban	MN	2015-01	1	1. Pre	0	0	1	0	0	1	0	0	0	0	1	0	0	1	0	0	0
1420	1. Pre 2020	Medical	Ground 911 Scene	3	18+	Female	Transported	Urban	MN	2015-01	1	1. Pre	0	0	1	0	0	0	0	1	0	0	1	0	0	1	0	0	0
1421	1. Pre 2020	Respiratory	Ground 911 Scene	3	18+	Female	Transported	Urban	MN	2015-01	1	1. Pre	0	0	1	0	0	0	0	1	0	0	1	0	0	1	0	0	0
1422	1. Pre 2020	Trauma	Ground 911 Scene	3	18+	Female	Transported	Urban	MN	2015-01	1	1. Pre	0	0	0	1	0	0	0	1	0	0	1	0	0	1	0	0	0
1423	1. Pre 2020	Medical	Ground 911 Scene	3	18+	Female	Transported	Urban	MN	2015-01	1	1. Pre	0	0	1	0	0	0	0	1	0	0	1	0	0	1	0	0	0
1424	1. Pre 2020	Cardiac	Ground 911 Scene	5	18+	Female	Transported	Urban	MN	2015-01	1	1. Pre	0	0	1	0	0	0	0	0	0	1	1	0	0	1	0	0	0
1425	1. Pre 2020	Medical	Ground 911 Scene	3	18+	Male	Transported	Urban	MN	2015-01	1	1. Pre	0	0	1	0	0	0	0	1	0	0	1	0	0	0	1	0	0
1426	1. Pre 2020	Behavioral	Ground 911 Scene	3	18+	Female	Transported	Urban	MN	2015-01	1	1. Pre	0	0	0	0	1	0	0	1	0	0	1	0	0	1	0	0	0
1427	1. Pre 2020	Medical	Ground 911 Scene	3	18+	Female	Transported	Urban	MN	2015-01	1	1. Pre	0	0	1	0	0	0	0	1	0	0	1	0	0	1	0	0	0
1428	1. Pre 2020	Behavioral	Ground 911 Scene	3	18+	Female	Transported	Urban	WI	2015-01	1	1. Pre	0	1	0	0	1	0	0	1	0	0	1	0	0	1	0	0	0
1429	1. Pre 2020	Cardiac	Ground 911 Scene	5	18+	Male	Scene Death		MN	2015-01	1	1. Pre	0	0	1	0	0	0	0	0	0	1	1	0	0	0	1	0	0
1430	1. Pre 2020	Respiratory	Ground 911 Scene	3	18+	Male	Transported	Rural	MN	2015-01	1	1. Pre	0	0	1	0	0	0	0	1	0	0	1	0	0	0	1	0	0
1431	1. Pre 2020	Trauma	Ground 911 Scene	3	18+	Male	Transported	Rural	MN	2015-01	1	1. Pre	0	0	0	1	0	0	0	1	0	0	1	0	0	0	1	0	0
1432	1. Pre 2020	Medical	Ground 911 Scene	3	<18	Female	Transported	Urban	MN	2015-01	1	1. Pre	0	0	1	0	0	0	0	1	0	0	0	1	0	1	0	0	0
1433	1. Pre 2020	Behavioral	Ground 911 Scene	3	18+	Female	Transported	Urban	MN	2015-01	1	1. Pre	0	1	0	0	1	0	0	1	0	0	1	0	0	1	0	0	0
1434	1. Pre 2020	Trauma	Ground 911 Scene	3	18+	Male	Transported	Urban	MN	2015-01	1	1. Pre	0	0	0	1	0	0	0	1	0	0	1	0	0	0	1	0	0
1435	1. Pre 2020		Ground 911 Scene	1	18+	Male	No Transport	Urban	MN	2015-01	1	1. Pre	0	0	0	0	0	1	0	0	0	0	1	0	0	0	1	0	0
1436	1. Pre 2020	Trauma	Ground 911 Scene	3	18+	Male	Transported	Urban	MN	2015-01	1	1. Pre	0	0	0	1	0	0	0	1	0	0	1	0	0	0	1	0	0
1437	1. Pre 2020	Medical	Ground 911 Scene	3	18+	Male	Transported	Urban	MN	2015-01	1	1. Pre	0	0	1	0	0	0	0	1	0	0	1	0	0	0	1	0	0
1438	1. Pre 2020	Medical	Ground 911 Scene	3	18+	Female	Transported	Urban	MN	2015-01	1	1. Pre	0	0	1	0	0	0	0	1	0	0	1	0	0	1	0	0	0
1439	1. Pre 2020	Behavioral	Ground 911 Scene	3	18+	Male	Transported	Urban	MN	2015-01	1	1. Pre	0	0	0	0	1	0	0	1	0	0	1	0	0	0	1	0	0
1440	1. Pre 2020	Cardiac	Ground 911 Scene	3	18+	Female	Transported	Urban	MN	2015-01	1	1. Pre	0	0	1	0	0	0	0	1	0	0	1	0	0	1	0	0	0
1441	1. Pre 2020	Medical	Ground 911 Scene	3	<18	Male	Transported	Rural	MN	2015-01	1	1. Pre	0	0	1	0	0	0	0	1	0	0	0	1	0	0	1	0	0
1442	1. Pre 2020	Trauma	Ground 911 Scene	3	18+	Female	Transported	Urban	MN	2015-01	1	1. Pre	0	0	0	1	0	0	0	1	0	0	1	0	0	1	0	0	0
1443	1. Pre 2020	Respiratory	Ground 911 Scene	3	18+	Male	Transported	Urban	MN	2015-01	1	1. Pre	0	0	1	0	0	0	0	1	0	0	1	0	0	0	1	0	0
1444	1. Pre 2020	Medical	Ground 911 Scene	3	18+	Female	Transported	Rural	MN	2015-01	1	1. Pre	0	0	1	0	0	0	0	1	0	0	1	0	0	1	0	0	0
1445	1. Pre 2020	Trauma	Ground 911 Scene	3	18+	Female	Transported	Urban	MN	2015-01	1	1. Pre	0	0	0	1	0	0	0	1	0	0	1	0	0	1	0	0	0
1446	1. Pre 2020	Behavioral	Ground 911 Scene	3	18+	Female	Transported	Urban	MN	2015-01	1	1. Pre	0	0	0	0	1	0	0	1	0	0	1	0	0	1	0	0	0
1447	1. Pre 2020	Medical	Ground 911 Scene	3	18+	Female	Transported	Urban	MN	2015-01	1	1. Pre	0	0	1	0	0	0	0	1	0	0	1	0	0	1	0	0	0
1448	1. Pre 2020	Respiratory	Ground 911 Scene	3	18+	Male	Transported	Urban	MN	2015-01	1	1. Pre	0	0	1	0	0	0	0	1	0	0	1	0	0	0	1	0	0
1449	1. Pre 2020	Medical	Ground 911 Scene	3	18+	Female	Transported	Urban	MN	2015-01	1	1. Pre	0	0	1	0	0	0	0	1	0	0	1	0	0	1	0	0	0
1450	1. Pre 2020	Medical	Ground 911 Scene	3	18+	Female	Transported	Rural	MN	2015-01	1	1. Pre	0	0	1	0	0	0	0	1	0	0	1	0	0	1	0	0	0
1451	1. Pre 2020	Cardiac	Ground 911 Scene	5	18+	Male	Transported	Urban	MN	2015-01	1	1. Pre	0	0	1	0	0	0	0	0	0	1	1	0	0	0	1	0	0
1452	1. Pre 2020		Ground 911 Scene	1	18+	Male	No Transport	Urban	MN	2015-01	1	1. Pre	0	0	0	0	0	1	0	0	0	0	1	0	0	0	1	0	0
1453	1. Pre 2020	Medical	Ground 911 Scene	3	18+	Male	Transported	Urban	MN	2015-01	1	1. Pre	0	0	1	0	0	0	0	1	0	0	1	0	0	0	1	0	0
1454	1. Pre 2020	Medical	Ground 911 Scene	3	18+	Male	Transported	Urban	MN	2015-01	1	1. Pre	0	0	1	0	0	0	0	1	0	0	1	0	0	0	1	0	0
1455	1. Pre 2020	Behavioral	Ground 911 Scene	3	18+	Male	Transported	Urban	MN	2015-01	1	1. Pre	0	0	0	0	1	0	0	1	0	0	1	0	0	0	1	0	0
1456	1. Pre 2020	Medical	Ground 911 Scene	3	18+	Male	Transported	Urban	MN	2015-01	1	1. Pre	0	0	1	0	0	0	0	1	0	0	1	0	0	0	1	0	0
1457	1. Pre 2020	Behavioral	Ground 911 Scene	3	18+	Female	Transported	Urban	MN	2015-01	1	1. Pre	0	0	0	0	1	0	0	1	0	0	1	0	0	1	0	0	0
1458	1. Pre 2020	Trauma	Ground 911 Scene	3	18+	Female	Transported	Urban	MN	2015-01	1	1. Pre	0	0	0	1	0	0	0	1	0	0	1	0	0	1	0	0	0
1459	1. Pre 2020	Medical	Ground 911 Scene	3	18+	Male	Transported	Urban	MN	2015-01	1	1. Pre	0	0	1	0	0	0	0	1	0	0	1	0	0	0	1	0	0
1460	1. Pre 2020	Medical	Ground 911 Scene	3	18+	Female	Transported	Rural	MN	2015-01	1	1. Pre	0	0	1	0	0	0	0	1	0	0	1	0	0	1	0	0	0
1461	1. Pre 2020	Trauma	Ground 911 Scene	3	18+	Female	Transported	Urban	MN	2015-01	1	1. Pre	0	0	0	1	0	0	0	1	0	0	1	0	0	1	0	0	0
1462	1. Pre 2020	Medical	Ground 911 Scene	3	18+	Male	Transported	Urban	MN	2015-01	1	1. Pre	0	0	1	0	0	0	0	1	0	0	1	0	0	0	1	0	0
1463	1. Pre 2020	Medical	Ground 911 Scene	3	18+	Female	Transported	Rural	MN	2015-01	1	1. Pre	0	0	1	0	0	0	0	1	0	0	1	0	0	1	0	0	0
1464	1. Pre 2020	Trauma	Ground 911 Scene	3	18+	Female	Transported	Rural	MN	2015-01	1	1. Pre	0	0	0	1	0	0	0	1	0	0	1	0	0	1	0	0	0
1465	1. Pre 2020	Medical	Ground 911 Scene	1	18+	Female	No Transport	Rural	WI	2015-01	1	1. Pre	0	0	1	0	0	1	0	0	0	0	1	0	0	1	0	0	0
1466	1. Pre 2020	Medical	Ground 911 Scene	3	18+	Male	Transported	Urban	MN	2015-01	1	1. Pre	0	0	1	0	0	0	0	1	0	0	1	0	0	0	1	0	0
1467	1. Pre 2020	Medical	Ground 911 Scene	3	18+	Female	Transported	Urban	MN	2015-01	1	1. Pre	0	0	1	0	0	0	0	1	0	0	1	0	0	1	0	0	0
1468	1. Pre 2020	Medical	Ground 911 Scene	3	18+	Female	Transported	Urban	MN	2015-01	1	1. Pre	0	0	1	0	0	0	0	1	0	0	1	0	0	1	0	0	0
1469	1. Pre 2020	Medical	Ground 911 Scene	3	18+	Male	Transported	Rural	MN	2015-01	1	1. Pre	0	0	1	0	0	0	0	1	0	0	1	0	0	0	1	0	0
1470	1. Pre 2020	Medical	Ground 911 Scene	3	18+	Female	Transported	Urban	MN	2015-01	1	1. Pre	0	0	1	0	0	0	0	1	0	0	1	0	0	1	0	0	0
1471	1. Pre 2020	Medical	Ground 911 Scene	3	18+	Female	Transported	Urban	MN	2015-01	1	1. Pre	0	0	1	0	0	0	0	1	0	0	1	0	0	1	0	0	0
1472	1. Pre 2020	Respiratory	Ground 911 Scene	3	18+	Female	Transported	Urban	MN	2015-01	1	1. Pre	0	0	1	0	0	0	0	1	0	0	1	0	0	1	0	0	0
1473	1. Pre 2020	Respiratory	Ground 911 Scene	3	18+	Female	Transported	Rural	MN	2015-01	1	1. Pre	0	0	1	0	0	0	0	1	0	0	1	0	0	1	0	0	0
1474	1. Pre 2020	Respiratory	Ground 911 Scene	3	18+	Female	Transported	Urban	WI	2015-01	1	1. Pre	0	0	1	0	0	0	0	1	0	0	1	0	0	1	0	0	0
1475	1. Pre 2020	Trauma	Ground 911 Scene	3	18+	Female	Transported	Urban	MN	2015-01	1	1. Pre	0	0	0	1	0	0	0	1	0	0	1	0	0	1	0	0	0
1476	1. Pre 2020	Medical	Ground 911 Scene	3	18+	Male	Transported	Rural	MN	2015-01	1	1. Pre	0	0	1	0	0	0	0	1	0	0	1	0	0	0	1	0	0
1477	1. Pre 2020	Cardiac	Ground 911 Scene	1	18+	Male	No Transport	Rural	MN	2015-01	1	1. Pre	0	0	1	0	0	1	0	0	0	0	1	0	0	0	1	0	0
1478	1. Pre 2020	Trauma	Ground 911 Scene	3	18+	Female	Transported	Urban	MN	2015-01	1	1. Pre	0	0	0	1	0	0	0	1	0	0	1	0	0	1	0	0	0
1479	1. Pre 2020	Medical	Ground 911 Scene	3	18+	Male	Transported	Rural	MN	2015-01	1	1. Pre	0	0	1	0	0	0	0	1	0	0	1	0	0	0	1	0	0
1480	1. Pre 2020	Medical	Ground 911 Scene	3	18+	Female	Transported	Urban	WI	2015-01	1	1. Pre	0	0	1	0	0	0	0	1	0	0	1	0	0	1	0	0	0
1481	1. Pre 2020	Behavioral	Ground 911 Scene	3	<18	Female	Transported	Rural	MN	2015-01	1	1. Pre	0	0	0	0	1	0	0	1	0	0	0	1	0	1	0	0	0
1482	1. Pre 2020	Medical	Ground 911 Scene	3	18+	Female	Transported	Urban	MN	2015-01	1	1. Pre	0	0	1	0	0	0	0	1	0	0	1	0	0	1	0	0	0
1483	1. Pre 2020	Medical	Ground 911 Scene	3	18+	Female	Transported	Rural	MN	2015-01	1	1. Pre	0	0	1	0	0	0	0	1	0	0	1	0	0	1	0	0	0
1484	1. Pre 2020	Medical	Ground 911 Scene	3	18+	Female	Transported	Urban	MN	2015-01	1	1. Pre	0	0	1	0	0	0	0	1	0	0	1	0	0	1	0	0	0
1485	1. Pre 2020	Medical	Ground 911 Scene	3	18+	Male	Transported	Urban	MN	2015-01	1	1. Pre	0	0	1	0	0	0	0	1	0	0	1	0	0	0	1	0	0
1486	1. Pre 2020	Medical	Ground 911 Scene	3	18+	Male	Transported	Urban	MN	2015-01	1	1. Pre	0	0	1	0	0	0	0	1	0	0	1	0	0	0	1	0	0
1487	1. Pre 2020	Respiratory	Ground 911 Scene	3	18+	Male	Transported	Rural	MN	2015-01	1	1. Pre	0	0	1	0	0	0	0	1	0	0	1	0	0	0	1	0	0
1488	1. Pre 2020	Medical	Ground 911 Scene	3	18+	Female	Transported	Urban	MN	2015-01	1	1. Pre	0	0	1	0	0	0	0	1	0	0	1	0	0	1	0	0	0
1489	1. Pre 2020	Respiratory	Ground 911 Scene	1	<18	Female	No Transport	Rural	MN	2015-01	1	1. Pre	0	0	1	0	0	1	0	0	0	0	0	1	0	1	0	0	0
1490	1. Pre 2020	Medical	Ground 911 Scene	3	18+	Male	Transported	Urban	MN	2015-01	1	1. Pre	0	0	1	0	0	0	0	1	0	0	1	0	0	0	1	0	0
1491	1. Pre 2020	Trauma	Ground 911 Scene	3	18+	Female	Transported	Urban	MN	2015-01	1	1. Pre	0	0	0	1	0	0	0	1	0	0	1	0	0	1	0	0	1
1492	1. Pre 2020	Medical	Ground 911 Scene	3	18+	Male	Transported	Rural	MN	2015-01	1	1. Pre	0	0	1	0	0	0	0	1	0	0	1	0	0	0	1	0	0
1493	1. Pre 2020	Medical	Ground 911 Scene	3	18+	Male	Transported	Urban	MN	2015-01	1	1. Pre	0	0	1	0	0	0	0	1	0	0	1	0	0	0	1	0	0
1494	1. Pre 2020	Trauma	Ground 911 Scene	3	18+	Female	Transported	Rural	MN	2015-01	1	1. Pre	0	0	0	1	0	0	0	1	0	0	1	0	0	1	0	0	0
1495	1. Pre 2020	Behavioral	Ground 911 Scene	3	18+	Male	Transported	Rural	MN	2015-01	1	1. Pre	0	0	0	0	1	0	0	1	0	0	1	0	0	0	1	0	0
1496	1. Pre 2020	Trauma	Ground 911 Scene	3	18+	Female	Transported	Urban	MN	2015-01	1	1. Pre	0	0	0	1	0	0	0	1	0	0	1	0	0	1	0	0	1
1497	1. Pre 2020	Respiratory	Ground 911 Scene	3	18+	Female	Transported	Urban	MN	2015-01	1	1. Pre	0	0	1	0	0	0	0	1	0	0	1	0	0	1	0	0	0
1498	1. Pre 2020	Trauma	Ground 911 Scene	3	18+	Male	Transported	Urban	MN	2015-01	1	1. Pre	0	0	0	1	0	0	0	1	0	0	1	0	0	0	1	0	0
1499	1. Pre 2020	Medical	Ground 911 Scene	3	18+	Female	Transported	Urban	MN	2015-01	1	1. Pre	0	0	1	0	0	0	0	1	0	0	1	0	0	1	0	0	0
1500	1. Pre 2020	Medical	Ground 911 Scene	3	18+	Male	Transported	Rural	MN	2015-01	1	1. Pre	0	0	1	0	0	0	0	1	0	0	1	0	0	0	1	0	0
1501	1. Pre 2020	Medical	Ground 911 Scene	3	18+	Female	Transported	Urban	MN	2015-01	1	1. Pre	0	0	1	0	0	0	0	1	0	0	1	0	0	1	0	0	0
1502	1. Pre 2020	Respiratory	Ground 911 Scene	3	18+	Male	Transported	Rural	MN	2015-01	1	1. Pre	0	0	1	0	0	0	0	1	0	0	1	0	0	0	1	0	0
1503	1. Pre 2020	Medical	Ground 911 Scene	3	18+	Female	Transported	Urban	MN	2015-01	1	1. Pre	0	0	1	0	0	0	0	1	0	0	1	0	0	1	0	0	0
1504	1. Pre 2020	Medical	Ground 911 Scene	3	18+	Male	Transported	Rural	MN	2015-01	1	1. Pre	0	0	1	0	0	0	0	1	0	0	1	0	0	0	1	0	0
1505	1. Pre 2020	Medical	Ground 911 Scene	3	<18	Female	Transported	Urban	MN	2015-01	1	1. Pre	0	0	1	0	0	0	0	1	0	0	0	1	0	1	0	0	0
1506	1. Pre 2020	Medical	Ground 911 Scene	3	18+	Male	Transported	Rural	MN	2015-01	1	1. Pre	0	0	1	0	0	0	0	1	0	0	1	0	0	0	1	0	0
1507	1. Pre 2020	Trauma	Ground 911 Scene	3	18+	Female	Transported	Urban	MN	2015-01	1	1. Pre	0	0	0	1	0	0	0	1	0	0	1	0	0	1	0	0	1
1508	1. Pre 2020	Medical	Ground 911 Scene	3	18+	Male	Transported	Urban	MN	2015-01	1	1. Pre	0	0	1	0	0	0	0	1	0	0	1	0	0	0	1	0	0
1509	1. Pre 2020		Ground 911 Scene	1	UNK	Unknown	No Transport	Urban	MN	2015-01	1	1. Pre	0	0	0	0	0	1	0	0	0	0	0	0	1	0	0	1	0
1510	1. Pre 2020	Cardiac	Ground 911 Scene	3	18+	Male	Transported	Urban	MN	2015-01	1	1. Pre	0	0	1	0	0	0	0	1	0	0	1	0	0	0	1	0	0
1511	1. Pre 2020	Medical	Ground 911 Scene	3	18+	Female	Transported	Rural	MN	2015-01	1	1. Pre	0	0	1	0	0	0	0	1	0	0	1	0	0	1	0	0	0
1512	1. Pre 2020	Medical	Ground 911 Scene	3	18+	Male	Transported	Urban	MN	2015-01	1	1. Pre	0	0	1	0	0	0	0	1	0	0	1	0	0	0	1	0	0
1513	1. Pre 2020	Respiratory	Ground 911 Scene	3	18+	Male	Transported	Urban	MN	2015-01	1	1. Pre	0	0	1	0	0	0	0	1	0	0	1	0	0	0	1	0	0
1514	1. Pre 2020	Medical	Ground 911 Scene	3	<18	Male	Transported	Urban	MN	2015-01	1	1. Pre	0	0	1	0	0	0	0	1	0	0	0	1	0	0	1	0	0
1515	1. Pre 2020	Medical	Ground 911 Scene	3	18+	Male	Transported	Urban	MN	2015-01	1	1. Pre	0	0	1	0	0	0	0	1	0	0	1	0	0	0	1	0	0
1516	1. Pre 2020	Cardiac	Ground 911 Scene	3	18+	Male	Transported	Urban	MN	2015-01	1	1. Pre	0	0	1	0	0	0	0	1	0	0	1	0	0	0	1	0	0
1517	1. Pre 2020	Respiratory	Ground 911 Scene	3	18+	Female	Transported	Urban	MN	2015-01	1	1. Pre	0	0	1	0	0	0	0	1	0	0	1	0	0	1	0	0	0
1518	1. Pre 2020	Behavioral	Ground 911 Scene	3	18+	Female	Transported	Urban	MN	2015-01	1	1. Pre	0	0	0	0	1	0	0	1	0	0	1	0	0	1	0	0	0
1519	1. Pre 2020	Medical	Ground 911 Scene	3	18+	Male	Transported	Urban	MN	2015-01	1	1. Pre	0	0	1	0	0	0	0	1	0	0	1	0	0	0	1	0	0
1520	1. Pre 2020	Medical	Ground 911 Scene	3	18+	Female	Transported	Urban	MN	2015-01	1	1. Pre	0	0	1	0	0	0	0	1	0	0	1	0	0	1	0	0	0
1521	1. Pre 2020	Trauma	Ground 911 Scene	3	18+	Female	Transported	Urban	MN	2015-01	1	1. Pre	0	0	0	1	0	0	0	1	0	0	1	0	0	1	0	0	1
1522	1. Pre 2020	Medical	Ground 911 Scene	3	18+	Female	Transported	Rural	MN	2015-01	1	1. Pre	0	0	1	0	0	0	0	1	0	0	1	0	0	1	0	0	0
1523	1. Pre 2020	Behavioral	Ground 911 Scene	3	18+	Female	Transported	Urban	MN	2015-01	1	1. Pre	0	1	0	0	1	0	0	1	0	0	1	0	0	1	0	0	0
1524	1. Pre 2020	Trauma	Ground 911 Scene	3	<18	Female	Transported	Urban	MN	2015-01	1	1. Pre	0	0	0	1	0	0	0	1	0	0	0	1	0	1	0	0	1
1525	1. Pre 2020	Cardiac	Ground 911 Scene	3	18+	Female	Transported	Urban	MN	2015-01	1	1. Pre	0	0	1	0	0	0	0	1	0	0	1	0	0	1	0	0	0
1526	1. Pre 2020	Medical	Ground 911 Scene	3	18+	Male	Transported	Urban	MN	2015-01	1	1. Pre	0	0	1	0	0	0	0	1	0	0	1	0	0	0	1	0	0
1527	1. Pre 2020	Medical	Ground 911 Scene	3	18+	Female	Transported	Urban	MN	2015-01	1	1. Pre	0	0	1	0	0	0	0	1	0	0	1	0	0	1	0	0	0
1528	1. Pre 2020	Respiratory	Ground 911 Scene	3	18+	Male	Transported	Urban	WI	2015-01	1	1. Pre	0	0	1	0	0	0	0	1	0	0	1	0	0	0	1	0	0
1529	1. Pre 2020	Respiratory	Ground 911 Scene	3	18+	Female	Transported	Urban	MN	2015-01	1	1. Pre	0	0	1	0	0	0	0	1	0	0	1	0	0	1	0	0	0
1530	1. Pre 2020	Medical	Ground 911 Scene	3	18+	Male	Transported	Urban	MN	2015-01	1	1. Pre	0	0	1	0	0	0	0	1	0	0	1	0	0	0	1	0	0
1531	1. Pre 2020	Medical	Ground 911 Scene	3	18+	Male	Transported	Urban	MN	2015-01	1	1. Pre	0	0	1	0	0	0	0	1	0	0	1	0	0	0	1	0	0
1532	1. Pre 2020	Medical	Ground 911 Scene	3	18+	Female	Transported	Urban	MN	2015-01	1	1. Pre	0	0	1	0	0	0	0	1	0	0	1	0	0	1	0	0	0
1533	1. Pre 2020	Respiratory	Ground 911 Scene	3	18+	Female	Transported	Urban	WI	2015-01	1	1. Pre	0	0	1	0	0	0	0	1	0	0	1	0	0	1	0	0	0
1534	1. Pre 2020	Cardiac	Ground 911 Scene	3	18+	Female	Transported	Rural	MN	2015-01	1	1. Pre	0	0	1	0	0	0	0	1	0	0	1	0	0	1	0	0	0
1535	1. Pre 2020	Behavioral	Ground 911 Scene	3	18+	Female	Transported	Rural	MN	2015-01	1	1. Pre	0	0	0	0	1	0	0	1	0	0	1	0	0	1	0	0	0
1536	1. Pre 2020	Trauma	Ground 911 Scene	3	18+	Male	Transported	Rural	MN	2015-01	1	1. Pre	0	0	0	1	0	0	0	1	0	0	1	0	0	0	1	0	0
1537	1. Pre 2020	Medical	Ground 911 Scene	3	18+	Male	Transported	Urban	MN	2015-01	1	1. Pre	0	0	1	0	0	0	0	1	0	0	1	0	0	0	1	0	0
1538	1. Pre 2020	Behavioral	Ground 911 Scene	3	18+	Female	Transported	Urban	MN	2015-01	1	1. Pre	0	1	0	0	1	0	0	1	0	0	1	0	0	1	0	0	0
1539	1. Pre 2020	Cardiac	Ground 911 Scene	3	18+	Female	Transported	Urban	WI	2015-01	1	1. Pre	0	0	1	0	0	0	0	1	0	0	1	0	0	1	0	0	0
1540	1. Pre 2020	OB	Ground 911 Scene	3	18+	Female	Transported	Urban	MN	2015-01	1	1. Pre	0	0	1	0	0	0	0	1	0	0	1	0	0	1	0	0	0
1541	1. Pre 2020	Medical	Ground 911 Scene	3	18+	Male	Transported	Urban	WI	2015-01	1	1. Pre	0	0	1	0	0	0	0	1	0	0	1	0	0	0	1	0	0
1542	1. Pre 2020	Behavioral	Ground 911 Scene	3	18+	Male	Transported	Rural	MN	2015-01	1	1. Pre	0	0	0	0	1	0	0	1	0	0	1	0	0	0	1	0	0
1543	1. Pre 2020	Medical	Ground 911 Scene	3	18+	Male	Transported	Urban	MN	2015-01	1	1. Pre	0	0	1	0	0	0	0	1	0	0	1	0	0	0	1	0	0
1544	1. Pre 2020	Environmental	Ground 911 Scene	1	18+	Male	No Transport	Urban	MN	2015-01	1	1. Pre	0	0	1	0	0	1	0	0	0	0	1	0	0	0	1	0	0
1545	1. Pre 2020	Medical	Ground 911 Scene	3	18+	Female	Transported	Urban	MN	2015-01	1	1. Pre	0	0	1	0	0	0	0	1	0	0	1	0	0	1	0	0	0
1546	1. Pre 2020	Trauma	Ground 911 Scene	3	18+	Female	Transported	Rural	MN	2015-01	1	1. Pre	0	0	0	1	0	0	0	1	0	0	1	0	0	1	0	0	0
1547	1. Pre 2020	Medical	Ground 911 Scene	3	18+	Male	Transported	Urban	MN	2015-01	1	1. Pre	0	0	1	0	0	0	0	1	0	0	1	0	0	0	1	0	0
1548	1. Pre 2020	Medical	Ground 911 Scene	3	18+	Male	Transported	Urban	MN	2015-01	1	1. Pre	0	0	1	0	0	0	0	1	0	0	1	0	0	0	1	0	0
1549	1. Pre 2020	Respiratory	Ground 911 Scene	3	18+	Male	Transported	Urban	MN	2015-01	1	1. Pre	0	0	1	0	0	0	0	1	0	0	1	0	0	0	1	0	0
1550	1. Pre 2020	Medical	Ground 911 Scene	3	18+	Male	Transported	Urban	MN	2015-01	1	1. Pre	0	0	1	0	0	0	0	1	0	0	1	0	0	0	1	0	0
1551	1. Pre 2020	Behavioral	Ground 911 Scene	3	18+	Female	Transported	Urban	MN	2015-01	1	1. Pre	0	0	0	0	1	0	0	1	0	0	1	0	0	1	0	0	0
1552	1. Pre 2020	Behavioral	Ground 911 Scene	3	18+	Male	Transported	Urban	MN	2015-01	1	1. Pre	0	0	0	0	1	0	0	1	0	0	1	0	0	0	1	0	0
1553	1. Pre 2020	Medical	Ground 911 Scene	3	18+	Female	Transported	Urban	MN	2015-01	1	1. Pre	0	0	1	0	0	0	0	1	0	0	1	0	0	1	0	0	0
1554	1. Pre 2020	Medical	Ground 911 Scene	3	18+	Female	Transported	Urban	MN	2015-01	1	1. Pre	0	0	1	0	0	0	0	1	0	0	1	0	0	1	0	0	0
1555	1. Pre 2020	Trauma	Ground 911 Scene	3	18+	Female	Transported	Urban	WI	2015-01	1	1. Pre	0	0	0	1	0	0	0	1	0	0	1	0	0	1	0	0	0
1556	1. Pre 2020	Medical	Ground 911 Scene	3	18+	Male	Transported	Urban	MN	2015-01	1	1. Pre	0	1	1	0	0	0	0	1	0	0	1	0	0	0	1	0	0
1557	1. Pre 2020	Medical	Ground 911 Scene	3	18+	Male	Transported	Urban	MN	2015-01	1	1. Pre	0	0	1	0	0	0	0	1	0	0	1	0	0	0	1	0	0
1558	1. Pre 2020	Respiratory	Ground 911 Scene	3	18+	Female	Transported	Urban	MN	2015-01	1	1. Pre	0	0	1	0	0	0	0	1	0	0	1	0	0	1	0	0	0
1559	1. Pre 2020	Medical	Ground 911 Scene	3	18+	Female	Transported	Urban	MN	2015-01	1	1. Pre	0	0	1	0	0	0	0	1	0	0	1	0	0	1	0	0	0
1560	1. Pre 2020	Cardiac	Ground 911 Scene	3	18+	Male	Transported	Urban	MN	2015-01	1	1. Pre	0	0	1	0	0	0	0	1	0	0	1	0	0	0	1	0	0
1561	1. Pre 2020	Trauma	Ground 911 Scene	3	18+	Male	Transported	Urban	WI	2015-01	1	1. Pre	0	0	0	1	0	0	0	1	0	0	1	0	0	0	1	0	0
1562	1. Pre 2020	Medical	Ground 911 Scene	3	18+	Female	Transported	Rural	MN	2015-01	1	1. Pre	0	0	1	0	0	0	0	1	0	0	1	0	0	1	0	0	0
1563	1. Pre 2020	Behavioral	Ground 911 Scene	3	18+	Male	Transported	Urban	MN	2015-01	1	1. Pre	0	0	0	0	1	0	0	1	0	0	1	0	0	0	1	0	0
1564	1. Pre 2020	Medical	Ground 911 Scene	3	18+	Male	Transported	Urban	MN	2015-01	1	1. Pre	0	0	1	0	0	0	0	1	0	0	1	0	0	0	1	0	0
1565	1. Pre 2020	Respiratory	Ground 911 Scene	3	18+	Female	Transported	Rural	MN	2015-01	1	1. Pre	0	0	1	0	0	0	0	1	0	0	1	0	0	1	0	0	0
1566	1. Pre 2020	Behavioral	Ground 911 Scene	3	18+	Female	Transported	Urban	MN	2015-01	1	1. Pre	0	0	0	0	1	0	0	1	0	0	1	0	0	1	0	0	0
1567	1. Pre 2020	Behavioral	Ground 911 Scene	3	18+	Male	Transported	Rural	MN	2015-01	1	1. Pre	0	0	0	0	1	0	0	1	0	0	1	0	0	0	1	0	0
1568	1. Pre 2020	Cardiac	Ground 911 Scene	3	18+	Male	Transported	Urban	MN	2015-01	1	1. Pre	0	0	1	0	0	0	0	1	0	0	1	0	0	0	1	0	0
1569	1. Pre 2020	Respiratory	Ground 911 Scene	3	18+	Female	Transported	Urban	MN	2015-01	1	1. Pre	0	0	1	0	0	0	0	1	0	0	1	0	0	1	0	0	0
1570	1. Pre 2020	Trauma	Ground 911 Scene	3	18+	Male	Transported	Rural	MN	2015-01	1	1. Pre	0	0	0	1	0	0	0	1	0	0	1	0	0	0	1	0	0
1571	1. Pre 2020	Behavioral	Ground 911 Scene	3	18+	Male	Transported	Urban	MN	2015-01	1	1. Pre	0	0	0	0	1	0	0	1	0	0	1	0	0	0	1	0	0
1572	1. Pre 2020	Medical	Ground 911 Scene	3	18+	Male	Transported	Urban	MN	2015-01	1	1. Pre	0	0	1	0	0	0	0	1	0	0	1	0	0	0	1	0	0
1573	1. Pre 2020	Medical	Ground 911 Scene	3	18+	Female	Transported	Rural	MN	2015-01	1	1. Pre	0	0	1	0	0	0	0	1	0	0	1	0	0	1	0	0	0
1574	1. Pre 2020	Cardiac	Ground 911 Scene	3	18+	Male	Transported	Rural	MN	2015-01	1	1. Pre	0	0	1	0	0	0	0	1	0	0	1	0	0	0	1	0	0
1575	1. Pre 2020	Trauma	Ground 911 Scene	3	18+	Female	Transported	Urban	MN	2015-01	1	1. Pre	0	0	0	1	0	0	0	1	0	0	1	0	0	1	0	0	0
1576	1. Pre 2020	Cardiac	Ground 911 Scene	3	18+	Male	Transported	Rural	MN	2015-01	1	1. Pre	0	0	1	0	0	0	0	1	0	0	1	0	0	0	1	0	0
1577	1. Pre 2020	Medical	Ground 911 Scene	3	18+	Female	Transported	Urban	WI	2015-01	1	1. Pre	0	0	1	0	0	0	0	1	0	0	1	0	0	1	0	0	0
1578	1. Pre 2020	Medical	Ground 911 Scene	3	18+	Female	Transported	Urban	MN	2015-01	1	1. Pre	0	0	1	0	0	0	0	1	0	0	1	0	0	1	0	0	0
1579	1. Pre 2020	Environmental	Ground 911 Scene	3	18+	Male	Transported	Urban	MN	2015-01	1	1. Pre	0	0	1	0	0	0	0	1	0	0	1	0	0	0	1	0	0
1580	1. Pre 2020	Medical	Ground 911 Scene	3	18+	Female	Transported	Urban	MN	2015-01	1	1. Pre	0	0	1	0	0	0	0	1	0	0	1	0	0	1	0	0	0
1581	1. Pre 2020	Trauma	Ground 911 Scene	3	18+	Male	Transported	Urban	MN	2015-01	1	1. Pre	0	0	0	1	0	0	0	1	0	0	1	0	0	0	1	0	0
1582	1. Pre 2020	Medical	Ground 911 Scene	3	<18	Female	Transported	Urban	MN	2015-01	1	1. Pre	0	0	1	0	0	0	0	1	0	0	0	1	0	1	0	0	0
1583	1. Pre 2020	Medical	Ground 911 Scene	3	18+	Male	Transported	Urban	MN	2015-01	1	1. Pre	0	0	1	0	0	0	0	1	0	0	1	0	0	0	1	0	0
1584	1. Pre 2020	Medical	Ground 911 Scene	3	18+	Male	Transported	Urban	MN	2015-01	1	1. Pre	0	0	1	0	0	0	0	1	0	0	1	0	0	0	1	0	0
1585	1. Pre 2020	Respiratory	Ground 911 Scene	3	18+	Female	Transported	Urban	MN	2015-01	1	1. Pre	0	0	1	0	0	0	0	1	0	0	1	0	0	1	0	0	0
1586	1. Pre 2020	Respiratory	Ground 911 Scene	3	18+	Male	Transported	Rural	WI	2015-01	1	1. Pre	0	0	1	0	0	0	0	1	0	0	1	0	0	0	1	0	0
1587	1. Pre 2020	Medical	Ground 911 Scene	3	18+	Male	Transported	Rural	MN	2015-01	1	1. Pre	0	0	1	0	0	0	0	1	0	0	1	0	0	0	1	0	0
1588	1. Pre 2020	Cardiac	Ground 911 Scene	3	18+	Female	Transported	Rural	MN	2015-01	1	1. Pre	0	0	1	0	0	0	0	1	0	0	1	0	0	1	0	0	0
1589	1. Pre 2020	Trauma	Ground 911 Scene	3	18+	Female	Transported	Urban	MN	2015-01	1	1. Pre	0	0	0	1	0	0	0	1	0	0	1	0	0	1	0	0	0
1590	1. Pre 2020	Behavioral	Ground 911 Scene	3	18+	Female	Transported	Urban	MN	2015-01	1	1. Pre	0	0	0	0	1	0	0	1	0	0	1	0	0	1	0	0	0
1591	1. Pre 2020	Respiratory	Ground 911 Scene	3	18+	Female	Transported	Rural	MN	2015-01	1	1. Pre	0	0	1	0	0	0	0	1	0	0	1	0	0	1	0	0	0
1592	1. Pre 2020	Behavioral	Ground 911 Scene	3	18+	Female	Transported	Rural	MN	2015-01	1	1. Pre	0	0	0	0	1	0	0	1	0	0	1	0	0	1	0	0	0
1593	1. Pre 2020	Medical	Ground 911 Scene	3	<18	Female	Transported	Urban	MN	2015-01	1	1. Pre	0	0	1	0	0	0	0	1	0	0	0	1	0	1	0	0	0
1594	1. Pre 2020	Cardiac	Ground 911 Scene	1	18+	Male	No Transport	Urban	MN	2015-01	1	1. Pre	0	0	1	0	0	1	0	0	0	0	1	0	0	0	1	0	0
1595	1. Pre 2020	Medical	Ground 911 Scene	3	18+	Male	Transported	Urban	MN	2015-01	1	1. Pre	0	0	1	0	0	0	0	1	0	0	1	0	0	0	1	0	0
1596	1. Pre 2020	Medical	Ground 911 Scene	3	18+	Male	Transported	Urban	MN	2015-01	1	1. Pre	0	0	1	0	0	0	0	1	0	0	1	0	0	0	1	0	0
1597	1. Pre 2020	Medical	Ground 911 Scene	3	18+	Female	Transported	Rural	MN	2015-01	1	1. Pre	0	0	1	0	0	0	0	1	0	0	1	0	0	1	0	0	0
1598	1. Pre 2020	Medical	Ground 911 Scene	3	18+	Male	Transported	Urban	MN	2015-01	1	1. Pre	0	0	1	0	0	0	0	1	0	0	1	0	0	0	1	0	0
1599	1. Pre 2020	Medical	Ground 911 Scene	3	18+	Female	Transported	Rural	MN	2015-01	1	1. Pre	0	0	1	0	0	0	0	1	0	0	1	0	0	1	0	0	0
1600	1. Pre 2020	Medical	Ground 911 Scene	3	18+	Female	Transported	Rural	MN	2015-01	1	1. Pre	0	0	1	0	0	0	0	1	0	0	1	0	0	1	0	0	0
1601	1. Pre 2020	Medical	Ground 911 Scene	3	18+	Male	Transported	Rural	MN	2015-01	1	1. Pre	0	0	1	0	0	0	0	1	0	0	1	0	0	0	1	0	0
1602	1. Pre 2020	Respiratory	Ground 911 Scene	3	18+	Female	Transported	Urban	MN	2015-01	1	1. Pre	0	0	1	0	0	0	0	1	0	0	1	0	0	1	0	0	0
1603	1. Pre 2020	Trauma	Ground 911 Scene	3	18+	Male	Transported	Rural	MN	2015-01	1	1. Pre	0	0	0	1	0	0	0	1	0	0	1	0	0	0	1	0	0
1604	1. Pre 2020	Medical	Ground 911 Scene	3	18+	Female	Transported	Urban	MN	2015-01	1	1. Pre	0	0	1	0	0	0	0	1	0	0	1	0	0	1	0	0	0
1605	1. Pre 2020	Medical	Ground 911 Scene	3	18+	Male	Transported	Urban	MN	2015-01	1	1. Pre	0	0	1	0	0	0	0	1	0	0	1	0	0	0	1	0	0
1606	1. Pre 2020	Medical	Ground 911 Scene	3	18+	Male	Transported	Urban	MN	2015-01	1	1. Pre	0	0	1	0	0	0	0	1	0	0	1	0	0	0	1	0	0
1607	1. Pre 2020	Trauma	Ground 911 Scene	3	18+	Female	Transported	Urban	MN	2015-01	1	1. Pre	0	0	0	1	0	0	0	1	0	0	1	0	0	1	0	0	0
1608	1. Pre 2020	Respiratory	Ground 911 Scene	3	18+	Female	Transported	Urban	MN	2015-01	1	1. Pre	0	0	1	0	0	0	0	1	0	0	1	0	0	1	0	0	0
1609	1. Pre 2020	Medical	Ground 911 Scene	3	18+	Male	Transported	Rural	MN	2015-01	1	1. Pre	0	0	1	0	0	0	0	1	0	0	1	0	0	0	1	0	0
1610	1. Pre 2020	Medical	Ground 911 Scene	3	18+	Unknown	Transported	Urban	MN	2015-01	1	1. Pre	0	0	1	0	0	0	0	1	0	0	1	0	0	0	0	1	0
1611	1. Pre 2020	Medical	Ground 911 Scene	3	18+	Female	Transported	Rural	MN	2015-01	1	1. Pre	0	0	1	0	0	0	0	1	0	0	1	0	0	1	0	0	0
1612	1. Pre 2020	Medical	Ground 911 Scene	3	18+	Female	Transported	Urban	MN	2015-01	1	1. Pre	0	0	1	0	0	0	0	1	0	0	1	0	0	1	0	0	0
1613	1. Pre 2020	Medical	Ground 911 Scene	3	18+	Female	Transported	Rural	MN	2015-01	1	1. Pre	0	0	1	0	0	0	0	1	0	0	1	0	0	1	0	0	0
1614	1. Pre 2020	Respiratory	Ground 911 Scene	3	18+	Male	Transported	Urban	MN	2015-01	1	1. Pre	0	0	1	0	0	0	0	1	0	0	1	0	0	0	1	0	0
1615	1. Pre 2020	Medical	Ground 911 Scene	3	18+	Male	Transported	Urban	MN	2015-01	1	1. Pre	0	0	1	0	0	0	0	1	0	0	1	0	0	0	1	0	0
1616	1. Pre 2020	Medical	Ground 911 Scene	3	18+	Male	Transported	Urban	MN	2015-01	1	1. Pre	0	0	1	0	0	0	0	1	0	0	1	0	0	0	1	0	0
1617	1. Pre 2020	Behavioral	Ground 911 Scene	3	18+	Male	Transported	Urban	MN	2015-01	1	1. Pre	0	0	0	0	1	0	0	1	0	0	1	0	0	0	1	0	0
1618	1. Pre 2020	Medical	Ground 911 Scene	3	18+	Female	Transported	Urban	MN	2015-01	1	1. Pre	0	0	1	0	0	0	0	1	0	0	1	0	0	1	0	0	0
1619	1. Pre 2020	Medical	Ground 911 Scene	3	18+	Male	Transported	Urban	MN	2015-01	1	1. Pre	0	0	1	0	0	0	0	1	0	0	1	0	0	0	1	0	0
1620	1. Pre 2020	Trauma	Ground 911 Scene	3	18+	Female	Transported	Urban	MN	2015-01	1	1. Pre	0	0	0	1	0	0	0	1	0	0	1	0	0	1	0	0	0
1621	1. Pre 2020	Trauma	Ground 911 Scene	3	18+	Male	Transported	Urban	MN	2015-01	1	1. Pre	0	0	0	1	0	0	0	1	0	0	1	0	0	0	1	0	1
1622	1. Pre 2020	Medical	Ground 911 Scene	3	18+	Male	Transported	Urban	MN	2015-01	1	1. Pre	0	0	1	0	0	0	0	1	0	0	1	0	0	0	1	0	0
1623	1. Pre 2020	Medical	Ground 911 Scene	1	18+	Male	No Transport	Urban	MN	2015-01	1	1. Pre	0	0	1	0	0	1	0	0	0	0	1	0	0	0	1	0	0
1624	1. Pre 2020	Medical	Ground 911 Scene	3	18+	Male	Transported	Urban	MN	2015-01	1	1. Pre	0	0	1	0	0	0	0	1	0	0	1	0	0	0	1	0	0
1625	1. Pre 2020	Cardiac	Ground 911 Scene	3	18+	Female	Transported	Urban	MN	2015-01	1	1. Pre	0	0	1	0	0	0	0	1	0	0	1	0	0	1	0	0	0
1626	1. Pre 2020	Respiratory	Ground 911 Scene	3	18+	Female	Transported	Urban	MN	2015-01	1	1. Pre	0	0	1	0	0	0	0	1	0	0	1	0	0	1	0	0	0
1627	1. Pre 2020	Medical	Ground 911 Scene	3	18+	Male	Transported	Rural	MN	2015-01	1	1. Pre	0	0	1	0	0	0	0	1	0	0	1	0	0	0	1	0	0
1628	1. Pre 2020	Medical	Ground 911 Scene	3	18+	Female	Transported	Urban	MN	2015-01	1	1. Pre	0	0	1	0	0	0	0	1	0	0	1	0	0	1	0	0	0
1629	1. Pre 2020	Medical	Ground 911 Scene	3	18+	Female	Transported	Urban	MN	2015-01	1	1. Pre	0	0	1	0	0	0	0	1	0	0	1	0	0	1	0	0	0
1630	1. Pre 2020	Trauma	Ground 911 Scene	3	18+	Male	Transported	Urban	WI	2015-01	1	1. Pre	0	0	0	1	0	0	0	1	0	0	1	0	0	0	1	0	0
1631	1. Pre 2020	Medical	Ground 911 Scene	1	18+	Female	No Transport	Urban	MN	2015-01	1	1. Pre	0	0	1	0	0	1	0	0	0	0	1	0	0	1	0	0	0
1632	1. Pre 2020		Ground 911 Scene	3	18+	Female	Other Runs	Urban	MN	2015-01	1	1. Pre	0	0	0	0	0	0	0	1	0	0	1	0	0	1	0	0	0
1633	1. Pre 2020	Cardiac	Ground 911 Scene	3	18+	Female	Transported	Rural	MN	2015-01	1	1. Pre	0	0	1	0	0	0	0	1	0	0	1	0	0	1	0	0	0
1634	1. Pre 2020	Cardiac	Ground 911 Scene	3	18+	Female	Transported	Urban	MN	2015-01	1	1. Pre	0	0	1	0	0	0	0	1	0	0	1	0	0	1	0	0	0
1635	1. Pre 2020	Medical	Ground 911 Scene	3	18+	Male	Transported	Urban	MN	2015-01	1	1. Pre	0	0	1	0	0	0	0	1	0	0	1	0	0	0	1	0	0
1636	1. Pre 2020	Medical	Ground 911 Scene	3	18+	Male	Transported	Rural	WI	2015-01	1	1. Pre	0	0	1	0	0	0	0	1	0	0	1	0	0	0	1	0	0
1637	1. Pre 2020		Ground 911 Scene	1	18+	Male	No Transport	Rural	MN	2015-01	1	1. Pre	0	0	0	0	0	1	0	0	0	0	1	0	0	0	1	0	0
1638	1. Pre 2020	Trauma	Ground 911 Scene	3	<18	Female	Transported	Urban	MN	2015-01	1	1. Pre	0	0	0	1	0	0	0	1	0	0	0	1	0	1	0	0	1
1639	1. Pre 2020	Behavioral	Ground 911 Scene	3	18+	Male	Transported	Urban	WI	2015-01	1	1. Pre	0	0	0	0	1	0	0	1	0	0	1	0	0	0	1	0	0
1640	1. Pre 2020	Behavioral	Ground 911 Scene	3	18+	Male	Transported	Urban	WI	2015-01	1	1. Pre	0	1	0	0	1	0	0	1	0	0	1	0	0	0	1	0	0
1641	1. Pre 2020	Trauma	Ground 911 Scene	3	18+	Female	Transported	Rural	MN	2015-01	1	1. Pre	0	0	0	1	0	0	0	1	0	0	1	0	0	1	0	0	0
1642	1. Pre 2020	Cardiac	Ground 911 Scene	3	18+	Male	Transported	Urban	MN	2015-01	1	1. Pre	0	0	1	0	0	0	0	1	0	0	1	0	0	0	1	0	0
1643	1. Pre 2020	Medical	Ground 911 Scene	3	18+	Female	Transported	Urban	MN	2015-01	1	1. Pre	0	0	1	0	0	0	0	1	0	0	1	0	0	1	0	0	0
1644	1. Pre 2020	Medical	Ground 911 Scene	3	18+	Female	Transported	Urban	MN	2015-01	1	1. Pre	0	0	1	0	0	0	0	1	0	0	1	0	0	1	0	0	0
1645	1. Pre 2020	Medical	Ground 911 Scene	3	18+	Female	Transported	Urban	MN	2015-01	1	1. Pre	0	0	1	0	0	0	0	1	0	0	1	0	0	1	0	0	0
1646	1. Pre 2020	Respiratory	Ground 911 Scene	3	18+	Male	Transported	Urban	WI	2015-01	1	1. Pre	0	0	1	0	0	0	0	1	0	0	1	0	0	0	1	0	0
1647	1. Pre 2020	Trauma	Ground 911 Scene	3	18+	Female	Transported	Urban	MN	2015-01	1	1. Pre	0	0	0	1	0	0	0	1	0	0	1	0	0	1	0	0	0
1648	1. Pre 2020	Medical	Ground 911 Scene	3	18+	Male	Transported	Urban	MN	2015-01	1	1. Pre	0	0	1	0	0	0	0	1	0	0	1	0	0	0	1	0	0
1649	1. Pre 2020	Respiratory	Ground 911 Scene	1	18+	Male	No Transport	Urban	MN	2015-01	1	1. Pre	0	0	1	0	0	1	0	0	0	0	1	0	0	0	1	0	0
1650	1. Pre 2020	Respiratory	Ground 911 Scene	3	18+	Male	Transported	Urban	MN	2015-01	1	1. Pre	0	0	1	0	0	0	0	1	0	0	1	0	0	0	1	0	0
1651	1. Pre 2020	Trauma	Ground 911 Scene	3	18+	Male	Transported	Urban	MN	2015-01	1	1. Pre	0	0	0	1	0	0	0	1	0	0	1	0	0	0	1	0	0
1652	1. Pre 2020	Trauma	Ground 911 Scene	3	18+	Female	Transported	Urban	MN	2015-01	1	1. Pre	0	0	0	1	0	0	0	1	0	0	1	0	0	1	0	0	0
1653	1. Pre 2020	Medical	Ground 911 Scene	3	18+	Male	Transported	Rural	MN	2015-01	1	1. Pre	0	0	1	0	0	0	0	1	0	0	1	0	0	0	1	0	0
1654	1. Pre 2020	Cardiac	Ground 911 Scene	3	18+	Female	Transported	Urban	MN	2015-01	1	1. Pre	0	0	1	0	0	0	0	1	0	0	1	0	0	1	0	0	0
1655	1. Pre 2020	Trauma	Ground 911 Scene	3	18+	Male	Transported	Urban	WI	2015-01	1	1. Pre	0	0	0	1	0	0	0	1	0	0	1	0	0	0	1	0	0
1656	1. Pre 2020	Medical	Ground 911 Scene	3	18+	Male	Transported	Rural	MN	2015-01	1	1. Pre	0	0	1	0	0	0	0	1	0	0	1	0	0	0	1	0	0
1657	1. Pre 2020	Respiratory	Ground 911 Scene	3	18+	Female	Transported	Rural	MN	2015-01	1	1. Pre	0	0	1	0	0	0	0	1	0	0	1	0	0	1	0	0	0
1658	1. Pre 2020	Behavioral	Ground 911 Scene	3	18+	Female	Transported	Urban	WI	2015-01	1	1. Pre	0	0	0	0	1	0	0	1	0	0	1	0	0	1	0	0	0
1659	1. Pre 2020	Trauma	Ground 911 Scene	3	18+	Male	Transported	Urban	WI	2015-01	1	1. Pre	0	0	0	1	0	0	0	1	0	0	1	0	0	0	1	0	0
1660	1. Pre 2020	Medical	Ground 911 Scene	3	18+	Female	Transported	Urban	MN	2015-01	1	1. Pre	0	0	1	0	0	0	0	1	0	0	1	0	0	1	0	0	0
1661	1. Pre 2020	Medical	Ground 911 Scene	3	18+	Male	Transported	Urban	WI	2015-01	1	1. Pre	0	0	1	0	0	0	0	1	0	0	1	0	0	0	1	0	0
1662	1. Pre 2020	Trauma	Ground 911 Scene	3	18+	Female	Transported	Urban	MN	2015-01	1	1. Pre	0	0	0	1	0	0	0	1	0	0	1	0	0	1	0	0	0
1663	1. Pre 2020	Medical	Ground 911 Scene	3	18+	Male	Transported	Urban	MN	2015-01	1	1. Pre	0	0	1	0	0	0	0	1	0	0	1	0	0	0	1	0	0
1664	1. Pre 2020	Respiratory	Ground 911 Scene	3	18+	Female	Transported	Rural	MN	2015-01	1	1. Pre	0	0	1	0	0	0	0	1	0	0	1	0	0	1	0	0	0
1665	1. Pre 2020	Trauma	Ground 911 Scene	1	18+	Female	No Transport	Urban	MN	2015-01	1	1. Pre	0	0	0	1	0	1	0	0	0	0	1	0	0	1	0	0	1
1666	1. Pre 2020	Medical	Ground 911 Scene	3	18+	Female	Transported	Urban	MN	2015-01	1	1. Pre	0	0	1	0	0	0	0	1	0	0	1	0	0	1	0	0	0
1667	1. Pre 2020	Medical	Ground 911 Scene	1	18+	Female	No Transport	Urban	MN	2015-01	1	1. Pre	0	0	1	0	0	1	0	0	0	0	1	0	0	1	0	0	0
1668	1. Pre 2020	Medical	Ground 911 Scene	3	18+	Female	Transported	Urban	MN	2015-01	1	1. Pre	0	0	1	0	0	0	0	1	0	0	1	0	0	1	0	0	0
1669	1. Pre 2020	Trauma	Ground 911 Scene	3	18+	Female	Transported	Rural	MN	2015-01	1	1. Pre	0	0	0	1	0	0	0	1	0	0	1	0	0	1	0	0	1
1670	1. Pre 2020		Ground 911 Scene	5	18+	Female	Scene Death	Rural	MN	2015-01	1	1. Pre	0	0	0	0	0	0	0	0	0	1	1	0	0	1	0	0	0
1671	1. Pre 2020	Cardiac	Ground 911 Scene	1	18+	Male	No Transport	Urban	MN	2015-01	1	1. Pre	0	0	1	0	0	1	0	0	0	0	1	0	0	0	1	0	0
1672	1. Pre 2020	Cardiac	Ground 911 Scene	3	18+	Male	Transported	Urban	MN	2015-01	1	1. Pre	0	0	1	0	0	0	0	1	0	0	1	0	0	0	1	0	0
1673	1. Pre 2020	Medical	Ground 911 Scene	3	18+	Female	Transported	Urban	MN	2015-01	1	1. Pre	0	0	1	0	0	0	0	1	0	0	1	0	0	1	0	0	0
1674	1. Pre 2020	Medical	Ground 911 Scene	3	18+	Unknown	Transported	Urban	WI	2015-01	1	1. Pre	0	0	1	0	0	0	0	1	0	0	1	0	0	0	0	1	0
1675	1. Pre 2020	Medical	Ground 911 Scene	3	18+	Male	Transported	Urban	MN	2015-01	1	1. Pre	0	0	1	0	0	0	0	1	0	0	1	0	0	0	1	0	0
1676	1. Pre 2020	Cardiac	Ground 911 Scene	3	18+	Female	Transported	Rural	WI	2015-01	1	1. Pre	0	0	1	0	0	0	0	1	0	0	1	0	0	1	0	0	0
1677	1. Pre 2020	Medical	Ground 911 Scene	3	18+	Female	Transported	Urban	MN	2015-01	1	1. Pre	0	0	1	0	0	0	0	1	0	0	1	0	0	1	0	0	0
1678	1. Pre 2020	Respiratory	Ground 911 Scene	1	<18	Female	No Transport	Urban	MN	2015-01	1	1. Pre	0	0	1	0	0	1	0	0	0	0	0	1	0	1	0	0	0
1679	1. Pre 2020	Respiratory	Ground 911 Scene	3	<18	Female	Transported	Urban	MN	2015-01	1	1. Pre	0	0	1	0	0	0	0	1	0	0	0	1	0	1	0	0	0
1680	1. Pre 2020	Trauma	Ground 911 Scene	1	18+	Female	No Transport	Rural	MN	2015-01	1	1. Pre	0	0	0	1	0	1	0	0	0	0	1	0	0	1	0	0	0
1681	1. Pre 2020	Medical	Ground 911 Scene	3	18+	Male	Transported	Urban	MN	2015-01	1	1. Pre	0	0	1	0	0	0	0	1	0	0	1	0	0	0	1	0	0
1682	1. Pre 2020	Medical	Ground 911 Scene	3	18+	Male	Transported	Urban	MN	2015-01	1	1. Pre	0	0	1	0	0	0	0	1	0	0	1	0	0	0	1	0	0
1683	1. Pre 2020	Medical	Ground 911 Scene	3	18+	Female	Transported	Urban	MN	2015-01	1	1. Pre	0	0	1	0	0	0	0	1	0	0	1	0	0	1	0	0	0
1684	1. Pre 2020	Medical	Ground 911 Scene	3	18+	Male	Transported	Urban	MN	2015-01	1	1. Pre	0	0	1	0	0	0	0	1	0	0	1	0	0	0	1	0	0
1685	1. Pre 2020	Medical	Ground 911 Scene	3	18+	Male	Transported	Urban	MN	2015-01	1	1. Pre	0	0	1	0	0	0	0	1	0	0	1	0	0	0	1	0	0
1686	1. Pre 2020	Cardiac	Ground 911 Scene	5	18+	Female	Scene Death	Urban	MN	2015-01	1	1. Pre	0	0	1	0	0	0	0	0	0	1	1	0	0	1	0	0	0
1687	1. Pre 2020	Respiratory	Ground 911 Scene	3	18+	Male	Transported	Rural	MN	2015-01	1	1. Pre	0	0	1	0	0	0	0	1	0	0	1	0	0	0	1	0	0
1688	1. Pre 2020	Cardiac	Ground 911 Scene	3	18+	Male	Transported	Urban	MN	2015-01	1	1. Pre	0	0	1	0	0	0	0	1	0	0	1	0	0	0	1	0	0
1689	1. Pre 2020	Medical	Ground 911 Scene	3	<18	Female	Transported	Urban	MN	2015-01	1	1. Pre	0	0	1	0	0	0	0	1	0	0	0	1	0	1	0	0	0
1690	1. Pre 2020	Medical	Ground 911 Scene	3	18+	Male	Transported	Urban	MN	2015-01	1	1. Pre	0	0	1	0	0	0	0	1	0	0	1	0	0	0	1	0	0
1691	1. Pre 2020	Medical	Ground 911 Scene	3	18+	Male	Transported	Urban	WI	2015-01	1	1. Pre	0	0	1	0	0	0	0	1	0	0	1	0	0	0	1	0	0
1692	1. Pre 2020	Medical	Ground 911 Scene	3	18+	Female	Transported	Urban	MN	2015-01	1	1. Pre	0	0	1	0	0	0	0	1	0	0	1	0	0	1	0	0	0
1693	1. Pre 2020	Medical	Ground 911 Scene	3	18+	Female	Transported	Rural	WI	2015-01	1	1. Pre	0	0	1	0	0	0	0	1	0	0	1	0	0	1	0	0	0
1694	1. Pre 2020	Respiratory	Ground 911 Scene	3	18+	Female	Transported	Urban	MN	2015-01	1	1. Pre	0	0	1	0	0	0	0	1	0	0	1	0	0	1	0	0	0
1695	1. Pre 2020	Medical	Ground 911 Scene	3	18+	Female	Transported	Urban	MN	2015-01	1	1. Pre	0	0	1	0	0	0	0	1	0	0	1	0	0	1	0	0	0
1696	1. Pre 2020	Respiratory	Ground 911 Scene	3	18+	Female	Transported	Urban	MN	2015-01	1	1. Pre	0	0	1	0	0	0	0	1	0	0	1	0	0	1	0	0	0
1697	1. Pre 2020	Respiratory	Ground 911 Scene	3	18+	Male	Transported	Urban	MN	2015-01	1	1. Pre	0	0	1	0	0	0	0	1	0	0	1	0	0	0	1	0	0
1698	1. Pre 2020	Medical	Ground 911 Scene	3	18+	Female	Transported	Urban	MN	2015-01	1	1. Pre	0	0	1	0	0	0	0	1	0	0	1	0	0	1	0	0	0
1699	1. Pre 2020	Behavioral	Ground 911 Scene	3	18+	Female	Transported	Urban	MN	2015-01	1	1. Pre	0	0	0	0	1	0	0	1	0	0	1	0	0	1	0	0	0
1700	1. Pre 2020	Medical	Ground 911 Scene	3	18+	Female	Transported	Urban	MN	2015-01	1	1. Pre	0	0	1	0	0	0	0	1	0	0	1	0	0	1	0	0	0
1701	1. Pre 2020	Trauma	Ground 911 Scene	3	18+	Male	Transported	Urban	MN	2015-01	1	1. Pre	0	0	0	1	0	0	0	1	0	0	1	0	0	0	1	0	0
1702	1. Pre 2020	Behavioral	Ground 911 Scene	3	18+	Female	Transported	Urban	MN	2015-01	1	1. Pre	0	0	0	0	1	0	0	1	0	0	1	0	0	1	0	0	0
1703	1. Pre 2020	Cardiac	Ground 911 Scene	3	18+	Female	Transported	Urban	MN	2015-01	1	1. Pre	0	0	1	0	0	0	0	1	0	0	1	0	0	1	0	0	0
1704	1. Pre 2020	Medical	Ground 911 Scene	3	18+	Female	Transported	Urban	MN	2015-01	1	1. Pre	0	0	1	0	0	0	0	1	0	0	1	0	0	1	0	0	0
1705	1. Pre 2020	Trauma	Ground 911 Scene	3	18+	Male	Transported	Urban	MN	2015-01	1	1. Pre	0	0	0	1	0	0	0	1	0	0	1	0	0	0	1	0	0
1706	1. Pre 2020	Medical	Ground 911 Scene	3	18+	Female	Transported	Urban	MN	2015-01	1	1. Pre	0	0	1	0	0	0	0	1	0	0	1	0	0	1	0	0	0
1707	1. Pre 2020	Behavioral	Ground 911 Scene	3	18+	Female	Transported	Urban	MN	2015-01	1	1. Pre	0	0	0	0	1	0	0	1	0	0	1	0	0	1	0	0	0
1708	1. Pre 2020	Medical	Ground 911 Scene	3	18+	Male	Transported	Urban	MN	2015-01	1	1. Pre	0	0	1	0	0	0	0	1	0	0	1	0	0	0	1	0	0
1709	1. Pre 2020	Medical	Ground 911 Scene	3	18+	Female	Transported	Urban	MN	2015-01	1	1. Pre	0	0	1	0	0	0	0	1	0	0	1	0	0	1	0	0	0
1710	1. Pre 2020	Medical	Ground 911 Scene	3	18+	Female	Transported	Urban	MN	2015-01	1	1. Pre	0	0	1	0	0	0	0	1	0	0	1	0	0	1	0	0	0
1711	1. Pre 2020	Medical	Ground 911 Scene	3	18+	Male	Transported	Urban	MN	2015-01	1	1. Pre	0	0	1	0	0	0	0	1	0	0	1	0	0	0	1	0	0
1712	1. Pre 2020	Medical	Ground 911 Scene	3	18+	Female	Transported	Urban	MN	2015-01	1	1. Pre	0	0	1	0	0	0	0	1	0	0	1	0	0	1	0	0	0
1713	1. Pre 2020	Medical	Ground 911 Scene	3	18+	Male	Transported	Urban	MN	2015-01	1	1. Pre	0	0	1	0	0	0	0	1	0	0	1	0	0	0	1	0	0
1714	1. Pre 2020	Medical	Ground 911 Scene	3	18+	Female	Transported	Urban	MN	2015-01	1	1. Pre	0	0	1	0	0	0	0	1	0	0	1	0	0	1	0	0	0
1715	1. Pre 2020	Behavioral	Ground 911 Scene	3	18+	Male	Transported	Urban	MN	2015-01	1	1. Pre	0	1	0	0	1	0	0	1	0	0	1	0	0	0	1	0	0
1716	1. Pre 2020	Medical	Ground 911 Scene	3	18+	Male	Transported	Urban	MN	2015-01	1	1. Pre	0	0	1	0	0	0	0	1	0	0	1	0	0	0	1	0	0
1717	1. Pre 2020	Medical	Ground 911 Scene	3	18+	Male	Transported	Urban	MN	2015-01	1	1. Pre	0	0	1	0	0	0	0	1	0	0	1	0	0	0	1	0	0
1718	1. Pre 2020	Medical	Ground 911 Scene	3	<18	Male	Transported	Urban	WI	2015-01	1	1. Pre	0	0	1	0	0	0	0	1	0	0	0	1	0	0	1	0	0
1719	1. Pre 2020	Behavioral	Ground 911 Scene	3	<18	Male	Transported	Urban	MN	2015-01	1	1. Pre	0	0	0	0	1	0	0	1	0	0	0	1	0	0	1	0	0
1720	1. Pre 2020	Trauma	Ground 911 Scene	3	18+	Female	Transported	Urban	MN	2015-01	1	1. Pre	0	0	0	1	0	0	0	1	0	0	1	0	0	1	0	0	0
1721	1. Pre 2020	Medical	Ground 911 Scene	3	18+	Male	Transported	Urban	MN	2015-01	1	1. Pre	0	0	1	0	0	0	0	1	0	0	1	0	0	0	1	0	0
1722	1. Pre 2020	Medical	Ground 911 Scene	3	18+	Male	Transported	Urban	MN	2015-01	1	1. Pre	0	0	1	0	0	0	0	1	0	0	1	0	0	0	1	0	0
1723	1. Pre 2020	Medical	Ground 911 Scene	3	18+	Male	Transported	Urban	MN	2015-01	1	1. Pre	0	0	1	0	0	0	0	1	0	0	1	0	0	0	1	0	0
1724	1. Pre 2020	Cardiac	Ground 911 Scene	3	18+	Female	Transported	Urban	MN	2015-01	1	1. Pre	0	0	1	0	0	0	0	1	0	0	1	0	0	1	0	0	0
1725	1. Pre 2020	Medical	Ground 911 Scene	3	18+	Male	Transported	Urban	MN	2015-01	1	1. Pre	0	0	1	0	0	0	0	1	0	0	1	0	0	0	1	0	0
1726	1. Pre 2020	Medical	Ground 911 Scene	3	18+	Male	Transported	Rural	MN	2015-01	1	1. Pre	0	0	1	0	0	0	0	1	0	0	1	0	0	0	1	0	0
1727	1. Pre 2020	Behavioral	Ground 911 Scene	3	18+	Male	Transported	Urban	MN	2015-01	1	1. Pre	0	0	0	0	1	0	0	1	0	0	1	0	0	0	1	0	0
1728	1. Pre 2020	Respiratory	Ground 911 Scene	1	18+	Male	No Transport	Urban	MN	2015-01	1	1. Pre	0	0	1	0	0	1	0	0	0	0	1	0	0	0	1	0	0
1729	1. Pre 2020	Behavioral	Ground 911 Scene	3	18+	Female	Transported	Urban	MN	2015-01	1	1. Pre	0	1	0	0	1	0	0	1	0	0	1	0	0	1	0	0	0
1730	1. Pre 2020	Respiratory	Ground 911 Scene	3	18+	Female	Transported	Urban	MN	2015-01	1	1. Pre	0	0	1	0	0	0	0	1	0	0	1	0	0	1	0	0	0
1731	1. Pre 2020	Medical	Ground 911 Scene	3	18+	Male	Transported	Urban	MN	2015-01	1	1. Pre	0	0	1	0	0	0	0	1	0	0	1	0	0	0	1	0	0
1732	1. Pre 2020	Medical	Ground 911 Scene	3	18+	Female	Transported	Urban	MN	2015-01	1	1. Pre	0	0	1	0	0	0	0	1	0	0	1	0	0	1	0	0	0
1733	1. Pre 2020	Medical	Ground 911 Scene	3	18+	Male	Transported	Urban	MN	2015-01	1	1. Pre	0	0	1	0	0	0	0	1	0	0	1	0	0	0	1	0	0
1734	1. Pre 2020	Behavioral	Ground 911 Scene	3	18+	Male	Transported	Urban	MN	2015-01	1	1. Pre	0	1	0	0	1	0	0	1	0	0	1	0	0	0	1	0	0
1735	1. Pre 2020	Medical	Ground 911 Scene	3	18+	Male	Transported	Urban	MN	2015-01	1	1. Pre	0	0	1	0	0	0	0	1	0	0	1	0	0	0	1	0	0
1736	1. Pre 2020	Respiratory	Ground 911 Scene	3	18+	Male	Transported	Urban	MN	2015-01	1	1. Pre	0	0	1	0	0	0	0	1	0	0	1	0	0	0	1	0	0
1737	1. Pre 2020	Medical	Ground 911 Scene	3	18+	Male	Transported	Urban	MN	2015-01	1	1. Pre	0	0	1	0	0	0	0	1	0	0	1	0	0	0	1	0	0
1738	1. Pre 2020	Medical	Ground 911 Scene	3	18+	Male	Transported	Urban	MN	2015-01	1	1. Pre	0	0	1	0	0	0	0	1	0	0	1	0	0	0	1	0	0
1739	1. Pre 2020	Medical	Ground 911 Scene	1	18+	Female	No Transport	Urban	MN	2015-01	1	1. Pre	0	0	1	0	0	1	0	0	0	0	1	0	0	1	0	0	0
1740	1. Pre 2020	Cardiac	Ground 911 Scene	3	18+	Male	Transported	Urban	MN	2015-01	1	1. Pre	0	0	1	0	0	0	0	1	0	0	1	0	0	0	1	0	0
1741	1. Pre 2020	Medical	Ground 911 Scene	3	18+	Female	Transported	Urban	MN	2015-01	1	1. Pre	0	0	1	0	0	0	0	1	0	0	1	0	0	1	0	0	0
1742	1. Pre 2020	Behavioral	Ground 911 Scene	3	18+	Male	Transported	Urban	MN	2015-01	1	1. Pre	0	0	0	0	1	0	0	1	0	0	1	0	0	0	1	0	0
1743	1. Pre 2020	Trauma	Ground 911 Scene	3	18+	Female	Transported	Rural	MN	2015-01	1	1. Pre	0	0	0	1	0	0	0	1	0	0	1	0	0	1	0	0	0
1744	1. Pre 2020	Trauma	Ground 911 Scene	3	18+	Male	Transported	Rural	MN	2015-01	1	1. Pre	0	0	0	1	0	0	0	1	0	0	1	0	0	0	1	0	0
1745	1. Pre 2020	Cardiac	Ground 911 Scene	3	18+	Female	Transported	Rural	MN	2015-01	1	1. Pre	0	0	1	0	0	0	0	1	0	0	1	0	0	1	0	0	0
1746	1. Pre 2020	Cardiac	Ground 911 Scene	3	18+	Male	Transported	Urban	MN	2015-01	1	1. Pre	0	0	1	0	0	0	0	1	0	0	1	0	0	0	1	0	0
1747	1. Pre 2020	Trauma	Ground 911 Scene	3	18+	Female	Transported	Urban	MN	2015-01	1	1. Pre	0	0	0	1	0	0	0	1	0	0	1	0	0	1	0	0	1
1748	1. Pre 2020	Medical	Ground 911 Scene	3	18+	Female	Transported	Urban	MN	2015-01	1	1. Pre	0	0	1	0	0	0	0	1	0	0	1	0	0	1	0	0	0
1749	1. Pre 2020	Trauma	Ground 911 Scene	3	18+	Female	Transported	Urban	MN	2015-01	1	1. Pre	0	0	0	1	0	0	0	1	0	0	1	0	0	1	0	0	1
1750	1. Pre 2020	Medical	Ground 911 Scene	3	18+	Female	Transported	Urban	MN	2015-01	1	1. Pre	0	0	1	0	0	0	0	1	0	0	1	0	0	1	0	0	0
1751	1. Pre 2020	Trauma	Ground 911 Scene	3	18+	Female	Transported	Urban	MN	2015-01	1	1. Pre	0	0	0	1	0	0	0	1	0	0	1	0	0	1	0	0	1
1752	1. Pre 2020	Trauma	Ground 911 Scene	3	18+	Female	Transported	Urban	MN	2015-01	1	1. Pre	0	0	0	1	0	0	0	1	0	0	1	0	0	1	0	0	1
1753	1. Pre 2020	Medical	Ground 911 Scene	3	18+	Female	Transported	Urban	MN	2015-01	1	1. Pre	0	0	1	0	0	0	0	1	0	0	1	0	0	1	0	0	0
1754	1. Pre 2020	Medical	Ground 911 Scene	3	18+	Female	Transported	Urban	MN	2015-01	1	1. Pre	0	0	1	0	0	0	0	1	0	0	1	0	0	1	0	0	0
1755	1. Pre 2020	Behavioral	Ground 911 Scene	3	<18	Male	Transported	Urban	MN	2015-01	1	1. Pre	0	0	0	0	1	0	0	1	0	0	0	1	0	0	1	0	0
1756	1. Pre 2020	Respiratory	Ground 911 Scene	3	18+	Male	Transported	Urban	WI	2015-01	1	1. Pre	0	0	1	0	0	0	0	1	0	0	1	0	0	0	1	0	0
1757	1. Pre 2020	Medical	Ground 911 Scene	3	18+	Male	Transported	Rural	MN	2015-01	1	1. Pre	0	0	1	0	0	0	0	1	0	0	1	0	0	0	1	0	0
1758	1. Pre 2020	Trauma	Ground 911 Scene	3	18+	Female	Transported	Urban	MN	2015-01	1	1. Pre	0	0	0	1	0	0	0	1	0	0	1	0	0	1	0	0	1
1759	1. Pre 2020	Respiratory	Ground 911 Scene	3	18+	Female	Transported	Urban	MN	2015-01	1	1. Pre	0	0	1	0	0	0	0	1	0	0	1	0	0	1	0	0	0
1760	1. Pre 2020	Trauma	Ground 911 Scene	3	18+	Male	Transported	Rural	MN	2015-01	1	1. Pre	0	0	0	1	0	0	0	1	0	0	1	0	0	0	1	0	0
1761	1. Pre 2020	Trauma	Ground 911 Scene	3	<18	Female	Transported	Urban	MN	2015-01	1	1. Pre	0	0	0	1	0	0	0	1	0	0	0	1	0	1	0	0	1
1762	1. Pre 2020	Medical	Ground 911 Scene	3	18+	Female	Transported	Rural	MN	2015-01	1	1. Pre	0	0	1	0	0	0	0	1	0	0	1	0	0	1	0	0	0
1763	1. Pre 2020	Medical	Ground 911 Scene	3	18+	Female	Transported	Rural	MN	2015-01	1	1. Pre	0	0	1	0	0	0	0	1	0	0	1	0	0	1	0	0	0
1764	1. Pre 2020	Behavioral	Ground 911 Scene	3	18+	Male	Transported	Urban	MN	2015-01	1	1. Pre	0	0	0	0	1	0	0	1	0	0	1	0	0	0	1	0	0
1765	1. Pre 2020	Medical	Ground 911 Scene	3	<18	Female	Transported	Urban	MN	2015-01	1	1. Pre	0	0	1	0	0	0	0	1	0	0	0	1	0	1	0	0	0
1766	1. Pre 2020	Trauma	Ground 911 Scene	3	18+	Female	Transported	Rural	WI	2015-01	1	1. Pre	0	0	0	1	0	0	0	1	0	0	1	0	0	1	0	0	0
1767	1. Pre 2020	Medical	Ground 911 Scene	3	18+	Male	Transported	Urban	MN	2015-01	1	1. Pre	0	0	1	0	0	0	0	1	0	0	1	0	0	0	1	0	0
1768	1. Pre 2020	Cardiac	Ground 911 Scene	1	18+	Male	No Transport	Urban	MN	2015-01	1	1. Pre	0	0	1	0	0	1	0	0	0	0	1	0	0	0	1	0	0
1769	1. Pre 2020	Medical	Ground 911 Scene	1	18+	Male	No Transport	Urban	MN	2015-01	1	1. Pre	0	0	1	0	0	1	0	0	0	0	1	0	0	0	1	0	0
1770	1. Pre 2020		Ground 911 Scene	3	18+	Male	Other Runs	Urban	MN	2015-01	1	1. Pre	0	0	0	0	0	0	0	1	0	0	1	0	0	0	1	0	0
1771	1. Pre 2020	Medical	Ground 911 Scene	3	18+	Female	Transported	Urban	MN	2015-01	1	1. Pre	0	0	1	0	0	0	0	1	0	0	1	0	0	1	0	0	0
1772	1. Pre 2020	Trauma	Ground 911 Scene	3	<18	Male	Transported	Urban	MN	2015-01	1	1. Pre	0	0	0	1	0	0	0	1	0	0	0	1	0	0	1	0	1
1773	1. Pre 2020	Medical	Ground 911 Scene	1	18+	Female	No Transport	Urban	MN	2015-01	1	1. Pre	0	0	1	0	0	1	0	0	0	0	1	0	0	1	0	0	0
1774	1. Pre 2020	Trauma	Ground 911 Scene	3	18+	Male	Transported	Urban	MN	2015-01	1	1. Pre	0	0	0	1	0	0	0	1	0	0	1	0	0	0	1	0	0
1775	1. Pre 2020		Ground 911 Scene	3	18+	Female	Other Runs	Urban	MN	2015-01	1	1. Pre	0	0	0	0	0	0	0	1	0	0	1	0	0	1	0	0	0
1776	1. Pre 2020	Medical	Ground 911 Scene	3	18+	Female	Transported	Rural	MN	2015-01	1	1. Pre	0	0	1	0	0	0	0	1	0	0	1	0	0	1	0	0	0
1777	1. Pre 2020	Cardiac	Ground 911 Scene	5	18+	Male	Scene Death	Urban	MN	2015-01	1	1. Pre	0	0	1	0	0	0	0	0	0	1	1	0	0	0	1	0	0
1778	1. Pre 2020	Respiratory	Ground 911 Scene	3	18+	Female	Transported	Urban	MN	2015-01	1	1. Pre	0	0	1	0	0	0	0	1	0	0	1	0	0	1	0	0	0
1779	1. Pre 2020	Cardiac	Ground 911 Scene	3	18+	Male	Transported	Urban	MN	2015-01	1	1. Pre	0	0	1	0	0	0	0	1	0	0	1	0	0	0	1	0	0
1780	1. Pre 2020	Cardiac	Ground 911 Scene	3	18+	Female	Transported	Urban	MN	2015-01	1	1. Pre	0	0	1	0	0	0	0	1	0	0	1	0	0	1	0	0	0
1781	1. Pre 2020	Trauma	Ground 911 Scene	3	18+	Female	Transported	Urban	MN	2015-01	1	1. Pre	0	0	0	1	0	0	0	1	0	0	1	0	0	1	0	0	1
1782	1. Pre 2020	Medical	Ground 911 Scene	3	18+	Female	Transported	Urban	MN	2015-01	1	1. Pre	0	0	1	0	0	0	0	1	0	0	1	0	0	1	0	0	0
1783	1. Pre 2020	Medical	Ground 911 Scene	3	18+	Male	Transported	Urban	MN	2015-01	1	1. Pre	0	0	1	0	0	0	0	1	0	0	1	0	0	0	1	0	0
1784	1. Pre 2020	Behavioral	Ground 911 Scene	1	18+	Male	No Transport	Urban	MN	2015-01	1	1. Pre	0	0	0	0	1	1	0	0	0	0	1	0	0	0	1	0	0
1785	1. Pre 2020	Behavioral	Ground 911 Scene	3	18+	Male	Transported	Urban	MN	2015-01	1	1. Pre	0	0	0	0	1	0	0	1	0	0	1	0	0	0	1	0	0
1786	1. Pre 2020	Respiratory	Ground 911 Scene	1	18+	Female	No Transport	Urban	MN	2015-01	1	1. Pre	0	0	1	0	0	1	0	0	0	0	1	0	0	1	0	0	0
1787	1. Pre 2020	Respiratory	Ground 911 Scene	3	18+	Female	Transported	Urban	MN	2015-01	1	1. Pre	0	0	1	0	0	0	0	1	0	0	1	0	0	1	0	0	0
1788	1. Pre 2020	Behavioral	Ground 911 Scene	3	18+	Male	Transported	Rural	MN	2015-01	1	1. Pre	0	1	0	0	1	0	0	1	0	0	1	0	0	0	1	0	0
1789	1. Pre 2020	Medical	Ground 911 Scene	3	18+	Male	Transported	Urban	MN	2015-01	1	1. Pre	0	0	1	0	0	0	0	1	0	0	1	0	0	0	1	0	0
1790	1. Pre 2020		Ground 911 Scene	1	18+	Female	No Transport	Urban	MN	2015-01	1	1. Pre	0	0	0	0	0	1	0	0	0	0	1	0	0	1	0	0	0
1791	1. Pre 2020	Medical	Ground 911 Scene	3	18+	Male	Transported	Urban	MN	2015-01	1	1. Pre	0	0	1	0	0	0	0	1	0	0	1	0	0	0	1	0	0
1792	1. Pre 2020	Medical	Ground 911 Scene	3	18+	Male	Transported	Urban	MN	2015-01	1	1. Pre	0	0	1	0	0	0	0	1	0	0	1	0	0	0	1	0	0
1793	1. Pre 2020	Medical	Ground 911 Scene	1	18+	Male	No Transport	Urban	MN	2015-01	1	1. Pre	0	0	1	0	0	1	0	0	0	0	1	0	0	0	1	0	0
1794	1. Pre 2020	Cardiac	Ground 911 Scene	3	18+	Male	Transported	Rural	MN	2015-01	1	1. Pre	0	0	1	0	0	0	0	1	0	0	1	0	0	0	1	0	0
1795	1. Pre 2020	Trauma	Ground 911 Scene	3	18+	Female	Transported	Urban	MN	2015-01	1	1. Pre	0	0	0	1	0	0	0	1	0	0	1	0	0	1	0	0	0
1796	1. Pre 2020	Medical	Ground 911 Scene	3	18+	Female	Transported	Urban	MN	2015-01	1	1. Pre	0	0	1	0	0	0	0	1	0	0	1	0	0	1	0	0	0
1797	1. Pre 2020	Medical	Ground 911 Scene	1	18+	Female	No Transport	Urban	MN	2015-01	1	1. Pre	0	0	1	0	0	1	0	0	0	0	1	0	0	1	0	0	0
1798	1. Pre 2020	Medical	Ground 911 Scene	3	18+	Female	Transported	Urban	MN	2015-01	1	1. Pre	0	0	1	0	0	0	0	1	0	0	1	0	0	1	0	0	0
1799	1. Pre 2020	Medical	Ground 911 Scene	3	18+	Female	Transported	Rural	MN	2015-01	1	1. Pre	0	0	1	0	0	0	0	1	0	0	1	0	0	1	0	0	0
1800	1. Pre 2020	Medical	Ground 911 Scene	3	18+	Male	Transported	Urban	MN	2015-01	1	1. Pre	0	0	1	0	0	0	0	1	0	0	1	0	0	0	1	0	0
1801	1. Pre 2020	Medical	Ground 911 Scene	3	18+	Male	Transported	Rural	MN	2015-01	1	1. Pre	0	0	1	0	0	0	0	1	0	0	1	0	0	0	1	0	0
1802	1. Pre 2020	Trauma	Ground 911 Scene	3	18+	Female	Transported	Urban	MN	2015-01	1	1. Pre	0	0	0	1	0	0	0	1	0	0	1	0	0	1	0	0	0
1803	1. Pre 2020	Cardiac	Ground 911 Scene	3	18+	Female	Transported	Rural	WI	2015-01	1	1. Pre	0	0	1	0	0	0	0	1	0	0	1	0	0	1	0	0	0
1804	1. Pre 2020	Cardiac	Ground 911 Scene	3	18+	Male	Transported	Urban	WI	2015-01	1	1. Pre	0	0	1	0	0	0	0	1	0	0	1	0	0	0	1	0	0
1805	1. Pre 2020	Medical	Ground 911 Scene	3	18+	Male	Transported	Urban	MN	2015-01	1	1. Pre	0	0	1	0	0	0	0	1	0	0	1	0	0	0	1	0	0
1806	1. Pre 2020	Trauma	Ground 911 Scene	3	18+	Female	Transported	Rural	MN	2015-01	1	1. Pre	0	0	0	1	0	0	0	1	0	0	1	0	0	1	0	0	0
1807	1. Pre 2020	Trauma	Ground 911 Scene	3	18+	Female	Transported	Urban	MN	2015-01	1	1. Pre	0	0	0	1	0	0	0	1	0	0	1	0	0	1	0	0	0
1808	1. Pre 2020	Respiratory	Ground 911 Scene	3	18+	Female	Transported	Urban	MN	2015-01	1	1. Pre	0	0	1	0	0	0	0	1	0	0	1	0	0	1	0	0	0
1809	1. Pre 2020	Medical	Ground 911 Scene	1	18+	Female	No Transport	Urban	MN	2015-01	1	1. Pre	0	0	1	0	0	1	0	0	0	0	1	0	0	1	0	0	0
1810	1. Pre 2020	Medical	Ground 911 Scene	3	18+	Male	Transported	Urban	WI	2015-01	1	1. Pre	0	0	1	0	0	0	0	1	0	0	1	0	0	0	1	0	0
1811	1. Pre 2020	Medical	Ground 911 Scene	3	18+	Male	Transported	Urban	MN	2015-01	1	1. Pre	0	0	1	0	0	0	0	1	0	0	1	0	0	0	1	0	0
1812	1. Pre 2020	Medical	Ground 911 Scene	3	18+	Female	Transported	Rural	MN	2015-01	1	1. Pre	0	0	1	0	0	0	0	1	0	0	1	0	0	1	0	0	0
1813	1. Pre 2020	Medical	Ground 911 Scene	3	18+	Male	Transported	Urban	WI	2015-01	1	1. Pre	0	0	1	0	0	0	0	1	0	0	1	0	0	0	1	0	0
1814	1. Pre 2020	Medical	Ground 911 Scene	3	18+	Female	Transported	Urban	MN	2015-01	1	1. Pre	0	0	1	0	0	0	0	1	0	0	1	0	0	1	0	0	0
1815	1. Pre 2020	Trauma	Ground 911 Scene	3	18+	Male	Transported	Urban	MN	2015-01	1	1. Pre	0	0	0	1	0	0	0	1	0	0	1	0	0	0	1	0	0
1816	1. Pre 2020	Medical	Ground 911 Scene	3	18+	Male	Transported	Urban	MN	2015-01	1	1. Pre	0	0	1	0	0	0	0	1	0	0	1	0	0	0	1	0	0
1817	1. Pre 2020	Cardiac	Ground 911 Scene	1	18+	Male	No Transport	Urban	MN	2015-01	1	1. Pre	0	0	1	0	0	1	0	0	0	0	1	0	0	0	1	0	0
1818	1. Pre 2020	Cardiac	Ground 911 Scene	3	18+	Male	Transported	Urban	MN	2015-01	1	1. Pre	0	0	1	0	0	0	0	1	0	0	1	0	0	0	1	0	0
1819	1. Pre 2020	Medical	Ground 911 Scene	3	18+	Male	Transported	Urban	MN	2015-01	1	1. Pre	0	0	1	0	0	0	0	1	0	0	1	0	0	0	1	0	0
1820	1. Pre 2020	Medical	Ground 911 Scene	1	18+	Female	No Transport	Urban	MN	2015-01	1	1. Pre	0	0	1	0	0	1	0	0	0	0	1	0	0	1	0	0	0
1821	1. Pre 2020		Ground 911 Scene	3	18+	Female	Other Runs	Urban	MN	2015-01	1	1. Pre	0	0	0	0	0	0	0	1	0	0	1	0	0	1	0	0	0
1822	1. Pre 2020	Trauma	Ground 911 Scene	3	18+	Male	Transported	Rural	MN	2015-01	1	1. Pre	0	0	0	1	0	0	0	1	0	0	1	0	0	0	1	0	0
1823	1. Pre 2020	Medical	Ground 911 Scene	3	18+	Female	Transported	Urban	MN	2015-01	1	1. Pre	0	0	1	0	0	0	0	1	0	0	1	0	0	1	0	0	0
1824	1. Pre 2020	Trauma	Ground 911 Scene	3	18+	Male	Transported	Urban	WI	2015-01	1	1. Pre	0	0	0	1	0	0	0	1	0	0	1	0	0	0	1	0	1
1825	1. Pre 2020	Medical	Ground 911 Scene	3	18+	Male	Transported	Urban	MN	2015-01	1	1. Pre	0	0	1	0	0	0	0	1	0	0	1	0	0	0	1	0	0
1826	1. Pre 2020	Respiratory	Ground 911 Scene	3	18+	Female	Transported	Urban	MN	2015-01	1	1. Pre	0	0	1	0	0	0	0	1	0	0	1	0	0	1	0	0	0
1827	1. Pre 2020	Respiratory	Ground 911 Scene	3	18+	Female	Transported	Urban	MN	2015-01	1	1. Pre	0	0	1	0	0	0	0	1	0	0	1	0	0	1	0	0	0
1828	1. Pre 2020	Medical	Ground 911 Scene	1	18+	Male	No Transport	Urban	MN	2015-01	1	1. Pre	0	0	1	0	0	1	0	0	0	0	1	0	0	0	1	0	0
1829	1. Pre 2020	Medical	Ground 911 Scene	3	18+	Male	Transported	Urban	MN	2015-01	1	1. Pre	0	0	1	0	0	0	0	1	0	0	1	0	0	0	1	0	0
1830	1. Pre 2020	Behavioral	Ground 911 Scene	3	18+	Female	Transported	Urban	MN	2015-01	1	1. Pre	0	0	0	0	1	0	0	1	0	0	1	0	0	1	0	0	0
1831	1. Pre 2020	Medical	Ground 911 Scene	3	18+	Female	Transported	Rural	MN	2015-01	1	1. Pre	0	0	1	0	0	0	0	1	0	0	1	0	0	1	0	0	0
1832	1. Pre 2020	Trauma	Ground 911 Scene	3	18+	Female	Transported	Urban	WI	2015-01	1	1. Pre	0	0	0	1	0	0	0	1	0	0	1	0	0	1	0	0	0
1833	1. Pre 2020		Ground 911 Scene	5	<18	Male	Scene Death	Urban	WI	2015-01	1	1. Pre	0	0	0	0	0	0	0	0	0	1	0	1	0	0	1	0	0
1834	1. Pre 2020	Behavioral	Ground 911 Scene	3	18+	Female	Transported	Rural	MN	2015-01	1	1. Pre	0	0	0	0	1	0	0	1	0	0	1	0	0	1	0	0	0
1835	1. Pre 2020	Medical	Ground 911 Scene	3	18+	Unknown	Transported	Urban	MN	2015-01	1	1. Pre	0	0	1	0	0	0	0	1	0	0	1	0	0	0	0	1	0
1836	1. Pre 2020		Ground 911 Scene	3	18+	Female	Other Runs	Urban	MN	2015-01	1	1. Pre	0	0	0	0	0	0	0	1	0	0	1	0	0	1	0	0	0
1837	1. Pre 2020	Medical	Ground 911 Scene	1	18+	Male	No Transport	Urban	MN	2015-01	1	1. Pre	0	0	1	0	0	1	0	0	0	0	1	0	0	0	1	0	0
1838	1. Pre 2020		Ground 911 Scene	3	18+	Unknown	Other Runs	Urban	MN	2015-01	1	1. Pre	0	0	0	0	0	0	0	1	0	0	1	0	0	0	0	1	0
1839	1. Pre 2020	Medical	Ground 911 Scene	3	18+	Female	Transported	Urban	MN	2015-01	1	1. Pre	0	0	1	0	0	0	0	1	0	0	1	0	0	1	0	0	0
1840	1. Pre 2020	Respiratory	Ground 911 Scene	3	18+	Male	Transported	Rural	MN	2015-01	1	1. Pre	0	0	1	0	0	0	0	1	0	0	1	0	0	0	1	0	0
1841	1. Pre 2020	Medical	Ground 911 Scene	3	18+	Female	Transported	Urban	MN	2015-01	1	1. Pre	0	0	1	0	0	0	0	1	0	0	1	0	0	1	0	0	0
1842	1. Pre 2020	Medical	Ground 911 Scene	3	18+	Male	Transported	Urban	MN	2015-01	1	1. Pre	0	0	1	0	0	0	0	1	0	0	1	0	0	0	1	0	0
1843	1. Pre 2020	Medical	Ground 911 Scene	3	18+	Male	Transported	Urban	MN	2015-01	1	1. Pre	0	0	1	0	0	0	0	1	0	0	1	0	0	0	1	0	0
1844	1. Pre 2020	Respiratory	Ground 911 Scene	3	18+	Female	Transported	Urban	MN	2015-01	1	1. Pre	0	0	1	0	0	0	0	1	0	0	1	0	0	1	0	0	0
1845	1. Pre 2020	Medical	Ground 911 Scene	3	18+	Female	Transported	Urban	MN	2015-01	1	1. Pre	0	0	1	0	0	0	0	1	0	0	1	0	0	1	0	0	0
1846	1. Pre 2020	Medical	Ground 911 Scene	3	18+	Female	Transported	Urban	MN	2015-01	1	1. Pre	0	0	1	0	0	0	0	1	0	0	1	0	0	1	0	0	0
1847	1. Pre 2020	Medical	Ground 911 Scene	1	18+	Female	No Transport	Urban	MN	2015-01	1	1. Pre	0	0	1	0	0	1	0	0	0	0	1	0	0	1	0	0	0
1848	1. Pre 2020	Behavioral	Ground 911 Scene	3	18+	Female	Transported	Urban	MN	2015-01	1	1. Pre	0	1	0	0	1	0	0	1	0	0	1	0	0	1	0	0	0
1849	1. Pre 2020	Cardiac	Ground 911 Scene	3	18+	Female	Transported	Urban	MN	2015-01	1	1. Pre	0	0	1	0	0	0	0	1	0	0	1	0	0	1	0	0	0
1850	1. Pre 2020	Medical	Ground 911 Scene	3	18+	Male	Transported	Urban	MN	2015-01	1	1. Pre	0	0	1	0	0	0	0	1	0	0	1	0	0	0	1	0	0
1851	1. Pre 2020	Trauma	Ground 911 Scene	3	18+	Female	Transported	Urban	MN	2015-01	1	1. Pre	0	0	0	1	0	0	0	1	0	0	1	0	0	1	0	0	1
1852	1. Pre 2020	Medical	Ground 911 Scene	3	<18	Female	Transported	Urban	MN	2015-01	1	1. Pre	0	0	1	0	0	0	0	1	0	0	0	1	0	1	0	0	0
1853	1. Pre 2020	Medical	Ground 911 Scene	3	18+	Male	Transported	Urban	MN	2015-01	1	1. Pre	0	0	1	0	0	0	0	1	0	0	1	0	0	0	1	0	0
1854	1. Pre 2020	Cardiac	Ground 911 Scene	3	18+	Male	Transported	Rural	MN	2015-01	1	1. Pre	0	0	1	0	0	0	0	1	0	0	1	0	0	0	1	0	0
1855	1. Pre 2020	Medical	Ground 911 Scene	3	<18	Male	Transported	Urban	MN	2015-01	1	1. Pre	0	0	1	0	0	0	0	1	0	0	0	1	0	0	1	0	0
1856	1. Pre 2020	Trauma	Ground 911 Scene	3	18+	Male	Transported	Urban	MN	2015-01	1	1. Pre	0	0	0	1	0	0	0	1	0	0	1	0	0	0	1	0	0
1857	1. Pre 2020	Respiratory	Ground 911 Scene	3	18+	Female	Transported	Rural	MN	2015-01	1	1. Pre	0	0	1	0	0	0	0	1	0	0	1	0	0	1	0	0	0
1858	1. Pre 2020	Trauma	Ground 911 Scene	1	18+	Female	No Transport	Urban	MN	2015-01	1	1. Pre	0	0	0	1	0	1	0	0	0	0	1	0	0	1	0	0	1
1859	1. Pre 2020	Medical	Ground 911 Scene	3	18+	Male	Transported	Urban	MN	2015-01	1	1. Pre	0	0	1	0	0	0	0	1	0	0	1	0	0	0	1	0	0
1860	1. Pre 2020	Medical	Ground 911 Scene	3	18+	Female	Transported	Urban	WI	2015-01	1	1. Pre	0	0	1	0	0	0	0	1	0	0	1	0	0	1	0	0	0
1861	1. Pre 2020	Respiratory	Ground 911 Scene	3	18+	Female	Transported	Urban	MN	2015-01	1	1. Pre	0	0	1	0	0	0	0	1	0	0	1	0	0	1	0	0	0
1862	1. Pre 2020	Behavioral	Ground 911 Scene	3	18+	Female	Transported	Urban	MN	2015-01	1	1. Pre	0	0	0	0	1	0	0	1	0	0	1	0	0	1	0	0	0
1863	1. Pre 2020	Medical	Ground 911 Scene	3	18+	Male	Transported	Urban	MN	2015-01	1	1. Pre	0	0	1	0	0	0	0	1	0	0	1	0	0	0	1	0	0
1864	1. Pre 2020	Cardiac	Ground 911 Scene	3	18+	Male	Transported	Rural	MN	2015-01	1	1. Pre	0	0	1	0	0	0	0	1	0	0	1	0	0	0	1	0	0
1865	1. Pre 2020	Medical	Ground 911 Scene	3	<18	Male	Transported	Urban	MN	2015-01	1	1. Pre	0	0	1	0	0	0	0	1	0	0	0	1	0	0	1	0	0
1866	1. Pre 2020	Trauma	Ground 911 Scene	3	18+	Female	Transported	Urban	MN	2015-01	1	1. Pre	0	0	0	1	0	0	0	1	0	0	1	0	0	1	0	0	0
1867	1. Pre 2020	Trauma	Ground 911 Scene	3	18+	Female	Transported	Urban	MN	2015-01	1	1. Pre	0	0	0	1	0	0	0	1	0	0	1	0	0	1	0	0	0
1868	1. Pre 2020	Medical	Ground 911 Scene	3	18+	Male	Transported	Rural	WI	2015-01	1	1. Pre	0	0	1	0	0	0	0	1	0	0	1	0	0	0	1	0	0
1869	1. Pre 2020	Medical	Ground 911 Scene	3	18+	Female	Transported	Urban	MN	2015-01	1	1. Pre	0	0	1	0	0	0	0	1	0	0	1	0	0	1	0	0	0
1870	1. Pre 2020	Medical	Ground 911 Scene	3	18+	Female	Transported	Rural	MN	2015-01	1	1. Pre	0	0	1	0	0	0	0	1	0	0	1	0	0	1	0	0	0
1871	1. Pre 2020	Medical	Ground 911 Scene	3	<18	Male	Transported	Urban	MN	2015-01	1	1. Pre	0	0	1	0	0	0	0	1	0	0	0	1	0	0	1	0	0
1872	1. Pre 2020	Trauma	Ground 911 Scene	3	18+	Male	Transported	Urban	MN	2015-01	1	1. Pre	0	0	0	1	0	0	0	1	0	0	1	0	0	0	1	0	0
1873	1. Pre 2020	Trauma	Ground 911 Scene	3	18+	Female	Transported	Urban	MN	2015-01	1	1. Pre	0	0	0	1	0	0	0	1	0	0	1	0	0	1	0	0	0
1874	1. Pre 2020	Trauma	Ground 911 Scene	3	18+	Female	Transported	Rural	MN	2015-01	1	1. Pre	0	0	0	1	0	0	0	1	0	0	1	0	0	1	0	0	0
1875	1. Pre 2020	Medical	Ground 911 Scene	3	18+	Male	Transported	Urban	MN	2015-01	1	1. Pre	0	0	1	0	0	0	0	1	0	0	1	0	0	0	1	0	0
1876	1. Pre 2020	Behavioral	Ground 911 Scene	3	18+	Male	Transported	Urban	MN	2015-01	1	1. Pre	0	0	0	0	1	0	0	1	0	0	1	0	0	0	1	0	0
1877	1. Pre 2020	Respiratory	Ground 911 Scene	3	18+	Female	Transported	Urban	MN	2015-01	1	1. Pre	0	0	1	0	0	0	0	1	0	0	1	0	0	1	0	0	0
1878	1. Pre 2020	Medical	Ground 911 Scene	3	18+	Female	Transported	Rural	WI	2015-01	1	1. Pre	0	0	1	0	0	0	0	1	0	0	1	0	0	1	0	0	0
1879	1. Pre 2020	Medical	Ground 911 Scene	3	18+	Female	Transported	Rural	MN	2015-01	1	1. Pre	0	0	1	0	0	0	0	1	0	0	1	0	0	1	0	0	0
1880	1. Pre 2020	Medical	Ground 911 Scene	3	18+	Male	Transported	Rural	MN	2015-01	1	1. Pre	0	0	1	0	0	0	0	1	0	0	1	0	0	0	1	0	0
1881	1. Pre 2020	Medical	Ground 911 Scene	3	18+	Female	Transported	Urban	MN	2015-01	1	1. Pre	0	0	1	0	0	0	0	1	0	0	1	0	0	1	0	0	0
1882	1. Pre 2020	Trauma	Ground 911 Scene	3	18+	Female	Transported	Urban	MN	2015-01	1	1. Pre	0	0	0	1	0	0	0	1	0	0	1	0	0	1	0	0	0
1883	1. Pre 2020	Trauma	Ground 911 Scene	3	18+	Female	Transported	Rural	MN	2015-01	1	1. Pre	0	0	0	1	0	0	0	1	0	0	1	0	0	1	0	0	0
1884	1. Pre 2020	Medical	Ground 911 Scene	3	<18	Male	Transported	Urban	MN	2015-01	1	1. Pre	0	0	1	0	0	0	0	1	0	0	0	1	0	0	1	0	0
1885	1. Pre 2020	Medical	Ground 911 Scene	3	18+	Female	Transported	Urban	MN	2015-01	1	1. Pre	0	0	1	0	0	0	0	1	0	0	1	0	0	1	0	0	0
1886	1. Pre 2020	Medical	Ground 911 Scene	3	18+	Female	Transported	Urban	MN	2015-01	1	1. Pre	0	0	1	0	0	0	0	1	0	0	1	0	0	1	0	0	0
1887	1. Pre 2020	OB	Ground 911 Scene	3	18+	Female	Transported	Urban	MN	2015-01	1	1. Pre	0	0	1	0	0	0	0	1	0	0	1	0	0	1	0	0	0
1888	1. Pre 2020	Medical	Ground 911 Scene	3	18+	Male	Transported	Rural	MN	2015-01	1	1. Pre	0	0	1	0	0	0	0	1	0	0	1	0	0	0	1	0	0
1889	1. Pre 2020	Medical	Ground 911 Scene	3	18+	Female	Transported	Urban	MN	2015-01	1	1. Pre	0	0	1	0	0	0	0	1	0	0	1	0	0	1	0	0	0
1890	1. Pre 2020	Trauma	Ground 911 Scene	3	18+	Male	Transported	Urban	MN	2015-01	1	1. Pre	0	0	0	1	0	0	0	1	0	0	1	0	0	0	1	0	0
1891	1. Pre 2020	Medical	Ground 911 Scene	3	18+	Male	Transported	Urban	MN	2015-01	1	1. Pre	0	0	1	0	0	0	0	1	0	0	1	0	0	0	1	0	0
1892	1. Pre 2020	Medical	Ground 911 Scene	3	18+	Male	Transported	Urban	WI	2015-01	1	1. Pre	0	0	1	0	0	0	0	1	0	0	1	0	0	0	1	0	0
1893	1. Pre 2020	Medical	Ground 911 Scene	3	18+	Male	Transported	Urban	MN	2015-01	1	1. Pre	0	0	1	0	0	0	0	1	0	0	1	0	0	0	1	0	0
1894	1. Pre 2020	Medical	Ground 911 Scene	3	18+	Male	Transported	Urban	MN	2015-01	1	1. Pre	0	0	1	0	0	0	0	1	0	0	1	0	0	0	1	0	0
1895	1. Pre 2020	Medical	Ground 911 Scene	3	18+	Female	Transported	Urban	MN	2015-01	1	1. Pre	0	0	1	0	0	0	0	1	0	0	1	0	0	1	0	0	0
1896	1. Pre 2020	Behavioral	Ground 911 Scene	3	18+	Male	Transported	Urban	MN	2015-01	1	1. Pre	0	0	0	0	1	0	0	1	0	0	1	0	0	0	1	0	0
1897	1. Pre 2020	Medical	Ground 911 Scene	3	18+	Male	Transported	Urban	MN	2015-01	1	1. Pre	0	0	1	0	0	0	0	1	0	0	1	0	0	0	1	0	0
1898	1. Pre 2020	Medical	Ground 911 Scene	3	18+	Male	Transported	Urban	MN	2015-01	1	1. Pre	0	0	1	0	0	0	0	1	0	0	1	0	0	0	1	0	0
1899	1. Pre 2020	Medical	Ground 911 Scene	3	18+	Female	Transported	Urban	MN	2015-01	1	1. Pre	0	0	1	0	0	0	0	1	0	0	1	0	0	1	0	0	0
1900	1. Pre 2020	Medical	Ground 911 Scene	3	18+	Male	Transported	Urban	MN	2015-01	1	1. Pre	0	0	1	0	0	0	0	1	0	0	1	0	0	0	1	0	0
1901	1. Pre 2020	Medical	Ground 911 Scene	3	18+	Male	Transported	Rural	MN	2015-01	1	1. Pre	0	0	1	0	0	0	0	1	0	0	1	0	0	0	1	0	0
1902	1. Pre 2020	Medical	Ground 911 Scene	3	18+	Female	Transported	Urban	MN	2015-01	1	1. Pre	0	0	1	0	0	0	0	1	0	0	1	0	0	1	0	0	0
1903	1. Pre 2020	Medical	Ground 911 Scene	3	18+	Female	Transported	Rural	MN	2015-01	1	1. Pre	0	0	1	0	0	0	0	1	0	0	1	0	0	1	0	0	0
1904	1. Pre 2020	Behavioral	Ground 911 Scene	3	18+	Female	Transported	Urban	MN	2015-01	1	1. Pre	0	1	0	0	1	0	0	1	0	0	1	0	0	1	0	0	0
1905	1. Pre 2020	Cardiac	Ground 911 Scene	3	18+	Male	Transported	Rural	MN	2015-01	1	1. Pre	0	0	1	0	0	0	0	1	0	0	1	0	0	0	1	0	0
1906	1. Pre 2020	Medical	Ground 911 Scene	3	18+	Female	Transported	Urban	MN	2015-01	1	1. Pre	0	0	1	0	0	0	0	1	0	0	1	0	0	1	0	0	0
1907	1. Pre 2020	Trauma	Ground 911 Scene	3	18+	Female	Transported	Rural	MN	2015-01	1	1. Pre	0	0	0	1	0	0	0	1	0	0	1	0	0	1	0	0	0
1908	1. Pre 2020	Respiratory	Ground 911 Scene	3	18+	Male	Transported	Urban	MN	2015-01	1	1. Pre	0	0	1	0	0	0	0	1	0	0	1	0	0	0	1	0	0
1909	1. Pre 2020	Medical	Ground 911 Scene	3	18+	Female	Transported	Rural	MN	2015-01	1	1. Pre	0	0	1	0	0	0	0	1	0	0	1	0	0	1	0	0	0
1910	1. Pre 2020	Medical	Ground 911 Scene	3	18+	Female	Transported	Urban	MN	2015-01	1	1. Pre	0	0	1	0	0	0	0	1	0	0	1	0	0	1	0	0	0
1911	1. Pre 2020	Cardiac	Ground 911 Scene	1	18+	Female	No Transport	Urban	MN	2015-01	1	1. Pre	0	0	1	0	0	1	0	0	0	0	1	0	0	1	0	0	0
1912	1. Pre 2020	Respiratory	Ground 911 Scene	3	18+	Male	Transported	Urban	MN	2015-01	1	1. Pre	0	0	1	0	0	0	0	1	0	0	1	0	0	0	1	0	0
1913	1. Pre 2020	Trauma	Ground 911 Scene	3	18+	Female	Transported	Urban	MN	2015-01	1	1. Pre	0	0	0	1	0	0	0	1	0	0	1	0	0	1	0	0	0
1914	1. Pre 2020	Respiratory	Ground 911 Scene	3	18+	Male	Transported	Rural	MN	2015-01	1	1. Pre	0	0	1	0	0	0	0	1	0	0	1	0	0	0	1	0	0
1915	1. Pre 2020	Medical	Ground 911 Scene	3	18+	Male	Transported	Urban	MN	2015-01	1	1. Pre	0	0	1	0	0	0	0	1	0	0	1	0	0	0	1	0	0
1916	1. Pre 2020	Cardiac	Ground 911 Scene	1	18+	Male	No Transport	Urban	MN	2015-01	1	1. Pre	0	0	1	0	0	1	0	0	0	0	1	0	0	0	1	0	0
1917	1. Pre 2020	Respiratory	Ground 911 Scene	3	18+	Male	Transported	Urban	MN	2015-01	1	1. Pre	0	0	1	0	0	0	0	1	0	0	1	0	0	0	1	0	0
1918	1. Pre 2020	Medical	Ground 911 Scene	3	18+	Male	Transported	Urban	MN	2015-01	1	1. Pre	0	0	1	0	0	0	0	1	0	0	1	0	0	0	1	0	0
1919	1. Pre 2020	Cardiac	Ground 911 Scene	5	18+	Male	Scene Death	Urban	WI	2015-01	1	1. Pre	0	0	1	0	0	0	0	0	0	1	1	0	0	0	1	0	0
1920	1. Pre 2020	Medical	Ground 911 Scene	3	18+	Female	Transported	Rural	MN	2015-01	1	1. Pre	0	0	1	0	0	0	0	1	0	0	1	0	0	1	0	0	0
1921	1. Pre 2020	Medical	Ground 911 Scene	3	18+	Male	Transported	Urban	WI	2015-01	1	1. Pre	0	0	1	0	0	0	0	1	0	0	1	0	0	0	1	0	0
1922	1. Pre 2020	Medical	Ground 911 Scene	3	18+	Male	Transported	Urban	MN	2015-01	1	1. Pre	0	0	1	0	0	0	0	1	0	0	1	0	0	0	1	0	0
1923	1. Pre 2020	Medical	Ground 911 Scene	3	18+	Male	Transported	Urban	MN	2015-01	1	1. Pre	0	0	1	0	0	0	0	1	0	0	1	0	0	0	1	0	0
1924	1. Pre 2020	Trauma	Ground 911 Scene	3	18+	Male	Transported	Urban	WI	2015-01	1	1. Pre	0	0	0	1	0	0	0	1	0	0	1	0	0	0	1	0	0
1925	1. Pre 2020	Respiratory	Ground 911 Scene	3	18+	Male	Transported	Urban	WI	2015-01	1	1. Pre	0	0	1	0	0	0	0	1	0	0	1	0	0	0	1	0	0
1926	1. Pre 2020	Trauma	Ground 911 Scene	3	18+	Female	Transported	Urban	MN	2015-01	1	1. Pre	0	0	0	1	0	0	0	1	0	0	1	0	0	1	0	0	0
1927	1. Pre 2020	Medical	Ground 911 Scene	3	18+	Female	Transported	Urban	WI	2015-01	1	1. Pre	0	0	1	0	0	0	0	1	0	0	1	0	0	1	0	0	0
1928	1. Pre 2020	Cardiac	Ground 911 Scene	3	18+	Female	Transported	Urban	MN	2015-01	1	1. Pre	0	0	1	0	0	0	0	1	0	0	1	0	0	1	0	0	0
1929	1. Pre 2020	Medical	Ground 911 Scene	3	18+	Female	Transported	Urban	MN	2015-01	1	1. Pre	0	0	1	0	0	0	0	1	0	0	1	0	0	1	0	0	0
1930	1. Pre 2020		Ground 911 Scene	1	18+	Female	No Transport	Rural	MN	2015-01	1	1. Pre	0	0	0	0	0	1	0	0	0	0	1	0	0	1	0	0	0
1931	1. Pre 2020	Medical	Ground 911 Scene	3	18+	Female	Transported	Rural	MN	2015-01	1	1. Pre	0	0	1	0	0	0	0	1	0	0	1	0	0	1	0	0	0
1932	1. Pre 2020	Trauma	Ground 911 Scene	3	18+	Male	Transported	Urban	MN	2015-01	1	1. Pre	0	0	0	1	0	0	0	1	0	0	1	0	0	0	1	0	1
1933	1. Pre 2020	Cardiac	Ground 911 Scene	3	18+	Female	Other Runs	Urban	MN	2015-01	1	1. Pre	0	0	1	0	0	0	0	1	0	0	1	0	0	1	0	0	0
1934	1. Pre 2020	Cardiac	Ground 911 Scene	1	18+	Female	No Transport	Urban	MN	2015-01	1	1. Pre	0	0	1	0	0	1	0	0	0	0	1	0	0	1	0	0	0
1935	1. Pre 2020	Medical	Ground 911 Scene	3	18+	Female	Transported	Urban	MN	2015-01	1	1. Pre	0	0	1	0	0	0	0	1	0	0	1	0	0	1	0	0	0
1936	1. Pre 2020	Medical	Ground 911 Scene	3	18+	Male	Transported	Urban	WI	2015-01	1	1. Pre	0	0	1	0	0	0	0	1	0	0	1	0	0	0	1	0	0
1937	1. Pre 2020	Trauma	Ground 911 Scene	3	18+	Male	Transported	Urban	MN	2015-01	1	1. Pre	0	0	0	1	0	0	0	1	0	0	1	0	0	0	1	0	0
1938	1. Pre 2020	Medical	Ground 911 Scene	1	18+	Female	No Transport	Urban	MN	2015-01	1	1. Pre	0	0	1	0	0	1	0	0	0	0	1	0	0	1	0	0	0
1939	1. Pre 2020	Trauma	Ground 911 Scene	3	18+	Female	Transported	Urban	MN	2015-01	1	1. Pre	0	0	0	1	0	0	0	1	0	0	1	0	0	1	0	0	0
1940	1. Pre 2020	Respiratory	Ground 911 Scene	3	18+	Female	Transported	Urban	MN	2015-01	1	1. Pre	0	0	1	0	0	0	0	1	0	0	1	0	0	1	0	0	0
1941	1. Pre 2020	Respiratory	Ground 911 Scene	1	18+	Female	No Transport	Rural	MN	2015-01	1	1. Pre	0	0	1	0	0	1	0	0	0	0	1	0	0	1	0	0	0
1942	1. Pre 2020	Respiratory	Ground 911 Scene	3	18+	Male	Transported	Urban	MN	2015-01	1	1. Pre	0	0	1	0	0	0	0	1	0	0	1	0	0	0	1	0	0
1943	1. Pre 2020		Ground 911 Scene	1	18+	Male	No Transport	Rural	MN	2015-01	1	1. Pre	0	0	0	0	0	1	0	0	0	0	1	0	0	0	1	0	1
1944	1. Pre 2020	Trauma	Ground 911 Scene	3	18+	Female	Transported	Urban	WI	2015-01	1	1. Pre	0	0	0	1	0	0	0	1	0	0	1	0	0	1	0	0	0
1945	1. Pre 2020	Behavioral	Ground 911 Scene	3	18+	Male	Transported	Urban	WI	2015-01	1	1. Pre	0	0	0	0	1	0	0	1	0	0	1	0	0	0	1	0	0
1946	1. Pre 2020	Cardiac	Ground 911 Scene	3	18+	Male	Transported	Rural	WI	2015-01	1	1. Pre	0	0	1	0	0	0	0	1	0	0	1	0	0	0	1	0	0
1947	1. Pre 2020	Medical	Ground 911 Scene	3	18+	Male	Transported	Rural	MN	2015-01	1	1. Pre	0	0	1	0	0	0	0	1	0	0	1	0	0	0	1	0	0
1948	1. Pre 2020	Medical	Ground 911 Scene	3	18+	Female	Transported	Rural	MN	2015-01	1	1. Pre	0	0	1	0	0	0	0	1	0	0	1	0	0	1	0	0	0
1949	1. Pre 2020	Behavioral	Ground 911 Scene	3	18+	Female	Transported	Urban	WI	2015-01	1	1. Pre	0	0	0	0	1	0	0	1	0	0	1	0	0	1	0	0	0
1950	1. Pre 2020	Trauma	Ground 911 Scene	3	18+	Male	Transported	Urban	WI	2015-01	1	1. Pre	0	0	0	1	0	0	0	1	0	0	1	0	0	0	1	0	0
1951	1. Pre 2020	Medical	Ground 911 Scene	3	18+	Female	Transported	Urban	WI	2015-01	1	1. Pre	0	0	1	0	0	0	0	1	0	0	1	0	0	1	0	0	0
1952	1. Pre 2020		Ground 911 Scene	1	18+	Male	No Transport	Rural	MN	2015-01	1	1. Pre	0	0	0	0	0	1	0	0	0	0	1	0	0	0	1	0	1
1953	1. Pre 2020	Behavioral	Ground 911 Scene	3	<18	Female	Transported	Rural	MN	2015-01	1	1. Pre	0	1	0	0	1	0	0	1	0	0	0	1	0	1	0	0	0
1954	1. Pre 2020	Behavioral	Ground 911 Scene	1	18+	Male	No Transport	Urban	MN	2015-01	1	1. Pre	0	0	0	0	1	1	0	0	0	0	1	0	0	0	1	0	0
1955	1. Pre 2020	Medical	Ground 911 Scene	3	18+	Male	Transported	Urban	MN	2015-01	1	1. Pre	0	0	1	0	0	0	0	1	0	0	1	0	0	0	1	0	0
1956	1. Pre 2020	Medical	Ground 911 Scene	3	18+	Male	Transported	Urban	MN	2015-01	1	1. Pre	0	0	1	0	0	0	0	1	0	0	1	0	0	0	1	0	0
1957	1. Pre 2020	Medical	Ground 911 Scene	3	18+	Male	Transported	Urban	MN	2015-01	1	1. Pre	0	0	1	0	0	0	0	1	0	0	1	0	0	0	1	0	0
1958	1. Pre 2020	Medical	Ground 911 Scene	3	18+	Female	Transported	Urban	MN	2015-01	1	1. Pre	0	0	1	0	0	0	0	1	0	0	1	0	0	1	0	0	0
1959	1. Pre 2020	Respiratory	Ground 911 Scene	1	<18	Female	No Transport	Urban	MN	2015-01	1	1. Pre	0	0	1	0	0	1	0	0	0	0	0	1	0	1	0	0	0
1960	1. Pre 2020	Medical	Ground 911 Scene	3	18+	Female	Transported	Urban	MN	2015-01	1	1. Pre	0	0	1	0	0	0	0	1	0	0	1	0	0	1	0	0	0
1961	1. Pre 2020	Medical	Ground 911 Scene	3	18+	Female	Transported	Urban	MN	2015-01	1	1. Pre	0	0	1	0	0	0	0	1	0	0	1	0	0	1	0	0	0
1962	1. Pre 2020	Behavioral	Ground 911 Scene	3	18+	Male	Transported	Urban	MN	2015-01	1	1. Pre	0	1	0	0	1	0	0	1	0	0	1	0	0	0	1	0	0
1963	1. Pre 2020	Medical	Ground 911 Scene	3	18+	Female	Transported	Urban	MN	2015-01	1	1. Pre	0	0	1	0	0	0	0	1	0	0	1	0	0	1	0	0	0
1964	1. Pre 2020	Medical	Ground 911 Scene	3	18+	Female	Transported	Urban	WI	2015-01	1	1. Pre	0	0	1	0	0	0	0	1	0	0	1	0	0	1	0	0	0
1965	1. Pre 2020	Respiratory	Ground 911 Scene	3	18+	Male	Transported	Urban	MN	2015-01	1	1. Pre	0	0	1	0	0	0	0	1	0	0	1	0	0	0	1	0	0
1966	1. Pre 2020	Respiratory	Ground 911 Scene	3	<18	Female	Transported	Urban	MN	2015-01	1	1. Pre	0	0	1	0	0	0	0	1	0	0	0	1	0	1	0	0	0
1967	1. Pre 2020	Respiratory	Ground 911 Scene	3	18+	Female	Transported	Urban	MN	2015-01	1	1. Pre	0	0	1	0	0	0	0	1	0	0	1	0	0	1	0	0	0
1968	1. Pre 2020	Medical	Ground 911 Scene	3	18+	Male	Transported	Urban	MN	2015-01	1	1. Pre	0	0	1	0	0	0	0	1	0	0	1	0	0	0	1	0	0
1969	1. Pre 2020	Medical	Ground 911 Scene	3	18+	Male	Transported	Urban	WI	2015-01	1	1. Pre	0	0	1	0	0	0	0	1	0	0	1	0	0	0	1	0	0
1970	1. Pre 2020	Behavioral	Ground 911 Scene	3	18+	Female	Transported	Urban	MN	2015-01	1	1. Pre	0	1	0	0	1	0	0	1	0	0	1	0	0	1	0	0	0
1971	1. Pre 2020	Medical	Ground 911 Scene	3	18+	Female	Transported	Urban	MN	2015-01	1	1. Pre	0	0	1	0	0	0	0	1	0	0	1	0	0	1	0	0	0
1972	1. Pre 2020	Cardiac	Ground 911 Scene	3	18+	Male	Transported	Urban	MN	2015-01	1	1. Pre	0	0	1	0	0	0	0	1	0	0	1	0	0	0	1	0	0
1973	1. Pre 2020	Trauma	Ground 911 Scene	3	18+	Female	Transported	Rural	MN	2015-01	1	1. Pre	0	0	0	1	0	0	0	1	0	0	1	0	0	1	0	0	0
1974	1. Pre 2020	Medical	Ground 911 Scene	3	18+	Male	Transported	Urban	WI	2015-01	1	1. Pre	0	0	1	0	0	0	0	1	0	0	1	0	0	0	1	0	0
1975	1. Pre 2020	Trauma	Ground 911 Scene	3	18+	Male	Transported	Rural	MN	2015-01	1	1. Pre	0	0	0	1	0	0	0	1	0	0	1	0	0	0	1	0	0
1976	1. Pre 2020	Medical	Ground 911 Scene	3	18+	Female	Transported	Urban	MN	2015-01	1	1. Pre	0	0	1	0	0	0	0	1	0	0	1	0	0	1	0	0	0
1977	1. Pre 2020	Medical	Ground 911 Scene	3	18+	Male	Transported	Rural	MN	2015-01	1	1. Pre	0	0	1	0	0	0	0	1	0	0	1	0	0	0	1	0	0
1978	1. Pre 2020	Trauma	Ground 911 Scene	3	18+	Female	Transported	Urban	MN	2015-01	1	1. Pre	0	0	0	1	0	0	0	1	0	0	1	0	0	1	0	0	0
1979	1. Pre 2020	Medical	Ground 911 Scene	3	18+	Male	Transported	Rural	MN	2015-01	1	1. Pre	0	0	1	0	0	0	0	1	0	0	1	0	0	0	1	0	0
1980	1. Pre 2020	Medical	Ground 911 Scene	3	18+	Female	Transported	Urban	MN	2015-01	1	1. Pre	0	0	1	0	0	0	0	1	0	0	1	0	0	1	0	0	0
1981	1. Pre 2020	Behavioral	Ground 911 Scene	3	18+	Male	Transported	Urban	MN	2015-01	1	1. Pre	0	0	0	0	1	0	0	1	0	0	1	0	0	0	1	0	0
1982	1. Pre 2020	Trauma	Ground 911 Scene	3	18+	Female	Transported	Urban	WI	2015-01	1	1. Pre	0	0	0	1	0	0	0	1	0	0	1	0	0	1	0	0	0
1983	1. Pre 2020	Trauma	Ground 911 Scene	3	18+	Female	Transported	Rural	MN	2015-01	1	1. Pre	0	0	0	1	0	0	0	1	0	0	1	0	0	1	0	0	0
1984	1. Pre 2020	Trauma	Ground 911 Scene	3	18+	Female	Transported	Rural	MN	2015-01	1	1. Pre	0	0	0	1	0	0	0	1	0	0	1	0	0	1	0	0	0
1985	1. Pre 2020	Trauma	Ground 911 Scene	3	18+	Female	Transported	Rural	MN	2015-01	1	1. Pre	0	0	0	1	0	0	0	1	0	0	1	0	0	1	0	0	0
1986	1. Pre 2020	Behavioral	Ground 911 Scene	3	18+	Male	Transported	Urban	MN	2015-01	1	1. Pre	0	0	0	0	1	0	0	1	0	0	1	0	0	0	1	0	0
1987	1. Pre 2020	Medical	Ground 911 Scene	3	18+	Male	Transported	Urban	MN	2015-01	1	1. Pre	0	0	1	0	0	0	0	1	0	0	1	0	0	0	1	0	0
1988	1. Pre 2020	Behavioral	Ground 911 Scene	3	18+	Male	Transported	Urban	MN	2015-01	1	1. Pre	0	1	0	0	1	0	0	1	0	0	1	0	0	0	1	0	0
1989	1. Pre 2020	Medical	Ground 911 Scene	3	18+	Female	Transported	Rural	WI	2015-01	1	1. Pre	0	0	1	0	0	0	0	1	0	0	1	0	0	1	0	0	0
1990	1. Pre 2020	Behavioral	Ground 911 Scene	3	18+	Male	Transported	Urban	MN	2015-01	1	1. Pre	0	0	0	0	1	0	0	1	0	0	1	0	0	0	1	0	0
1991	1. Pre 2020	Medical	Ground 911 Scene	3	18+	Male	Transported	Urban	MN	2015-01	1	1. Pre	0	0	1	0	0	0	0	1	0	0	1	0	0	0	1	0	0
1992	1. Pre 2020	Medical	Ground 911 Scene	3	18+	Female	Transported	Urban	WI	2015-01	1	1. Pre	0	0	1	0	0	0	0	1	0	0	1	0	0	1	0	0	0
1993	1. Pre 2020	Trauma	Ground 911 Scene	3	18+	Male	Transported	Urban	WI	2015-01	1	1. Pre	0	0	0	1	0	0	0	1	0	0	1	0	0	0	1	0	0
1994	1. Pre 2020	Medical	Ground 911 Scene	1	UNK	Female	No Transport	Urban	WI	2015-01	1	1. Pre	0	0	1	0	0	1	0	0	0	0	0	0	1	1	0	0	0
1995	1. Pre 2020	Trauma	Ground 911 Scene	3	18+	Female	Transported	Urban	MN	2015-01	1	1. Pre	0	0	0	1	0	0	0	1	0	0	1	0	0	1	0	0	0
1996	1. Pre 2020	Behavioral	Ground 911 Scene	3	<18	Male	Transported	Urban	MN	2015-01	1	1. Pre	0	0	0	0	1	0	0	1	0	0	0	1	0	0	1	0	0
1997	1. Pre 2020	Medical	Ground 911 Scene	3	18+	Female	Transported	Urban	MN	2015-01	1	1. Pre	0	0	1	0	0	0	0	1	0	0	1	0	0	1	0	0	0
1998	1. Pre 2020	Medical	Ground 911 Scene	3	18+	Female	Transported	Rural	MN	2015-01	1	1. Pre	0	0	1	0	0	0	0	1	0	0	1	0	0	1	0	0	0
1999	1. Pre 2020	OB	Ground 911 Scene	3	18+	Female	Transported	Rural	MN	2015-01	1	1. Pre	0	0	1	0	0	0	0	1	0	0	1	0	0	1	0	0	0
[truncated: 314,142+ more rows]
